# Supplementary material for: Three new species and the molecular phylogeny of Antipathozoanthus from the Indo-Pacific Ocean (Anthozoa, Hexacorallia, Zoantharia)
Source: Zookeys. 2017 Dec 29;(725):97–122. doi: 10.3897/zookeys.725.21006 (PMC5769718; doi:10.3897/zookeys.725.21006)
Supplement: XML Treatment for Antipathozoanthus [file zookeys.725.21006-treatment1.xml]

<!DOCTYPE tp:taxon-treatment
  PUBLIC "-//TaxonX//DTD Taxonomic Treatment Publishing DTD v0 20100105//EN" "tax-treatment-NSO.dtd">
<tp:taxon-treatment xmlns:tp="http://www.plazi.org/taxpub"><tp:treatment-meta><kwd-group><label>Taxon classification</label><kwd><named-content xmlns:xlink="http://www.w3.org/1999/xlink" content-type="kingdom">Animalia</named-content></kwd><kwd><named-content xmlns:xlink="http://www.w3.org/1999/xlink" content-type="order">Zoantharia</named-content></kwd><kwd><named-content xmlns:xlink="http://www.w3.org/1999/xlink" content-type="family">Parazoanthidae</named-content></kwd></kwd-group><mixed-citation publication-type="journal"><person-group><name><surname>Kise</surname><given-names>Hiroki</given-names></name><name><surname>Fujii</surname><given-names>Takuma</given-names></name><name><surname>Masucci</surname><given-names>Giovanni Diego</given-names></name><name><surname>Biondi</surname><given-names>Piera</given-names></name><name><surname>Reimer</surname><given-names>James Davis</given-names></name></person-group><article-title>Three new species and the molecular phylogeny of <italic><tp:taxon-name><tp:taxon-name-part taxon-name-part-type="genus" reg="Antipathozoanthus">Antipathozoanthus</tp:taxon-name-part></tp:taxon-name></italic> from the Indo-Pacific Ocean (<tp:taxon-name><tp:taxon-name-part taxon-name-part-type="class">Anthozoa</tp:taxon-name-part></tp:taxon-name>, <tp:taxon-name><tp:taxon-name-part taxon-name-part-type="subclass">Hexacorallia</tp:taxon-name-part></tp:taxon-name>, <tp:taxon-name><tp:taxon-name-part taxon-name-part-type="order">Zoantharia</tp:taxon-name-part></tp:taxon-name>)</article-title><source>Zookeys</source><day>29</day><month>12</month><year>2017</year><volume>2017</volume><issue>725</issue><fpage>97</fpage><lpage>122</lpage><pub-id pub-id-type="doi">10.3897/zookeys.725.21006</pub-id></mixed-citation></tp:treatment-meta><tp:nomenclature><tp:taxon-name>
                          <tp:taxon-name-part taxon-name-part-type="genus" reg="Antipathozoanthus">Antipathozoanthus</tp:taxon-name-part>
                        </tp:taxon-name><tp:taxon-authority>Sinniger, Reimer &amp; Pawlowski, 2010</tp:taxon-authority></tp:nomenclature><tp:treatment-sec sec-type="type species" id="SECID0E6PBG"><title>Type species.</title><p>
              <italic><tp:taxon-name><tp:taxon-name-part taxon-name-part-type="genus" reg="Antipathozoanthus">Antipathozoanthus</tp:taxon-name-part> <tp:taxon-name-part taxon-name-part-type="species" reg="macaronesicus">macaronesicus</tp:taxon-name-part></tp:taxon-name></italic> (Ocaña &amp; Brito, 2003)</p></tp:treatment-sec><tp:treatment-sec sec-type="diagnosis" id="SECID0EQQBG"><title>Diagnosis.</title><p>Macrocinemic zoantharians with cteniform endodermal muscle or endo-meso transitional sphincter muscle (<xref ref-type="bibr" rid="B42">Swain et al. 2015</xref>). Substrate consists of either antipatharians or coral carbonate (reef). Genetic distance of mitochondrial <abbrev xmlns:xlink="http://www.w3.org/1999/xlink" xlink:title="cytochrome oxidase subunit I" xlink:type="simple">COI</abbrev> sequences and insertion/deletion patterns in 16S-rDNA sequences are significantly different from those in other parazoanthid genera (<xref ref-type="bibr" rid="B35">Sinniger et al. 2005</xref>, <xref ref-type="bibr" rid="B36">2010</xref>).</p></tp:treatment-sec><tp:treatment-sec sec-type="remarks" id="SECID0ECRBG"><title>Remarks.</title><p>Four of five formally described species grow mainly on antipatharians, but this character is not exclusive to all species in the genus as <italic><tp:taxon-name><tp:taxon-name-part taxon-name-part-type="genus" reg="Antipathozoanthus">A.</tp:taxon-name-part> <tp:taxon-name-part taxon-name-part-type="species" reg="obscurus">obscurus</tp:taxon-name-part></tp:taxon-name></italic> sp. n. is not associated with any host organism. Results of the current study showed that <italic><tp:taxon-name><tp:taxon-name-part taxon-name-part-type="genus" reg="Antipathozoanthus">A.</tp:taxon-name-part> <tp:taxon-name-part taxon-name-part-type="species" reg="obscurus">obscurus</tp:taxon-name-part></tp:taxon-name></italic> sp. n. is clearly placed within this genus according to <abbrev xmlns:xlink="http://www.w3.org/1999/xlink" xlink:title="cytochrome oxidase subunit I" xlink:type="simple">COI</abbrev> and 16S-rDNA sequence analyses. Thus, these non-associated species/specimens are within the genus based on their phylogenetic position but do not fit the original definition of the genus by <xref ref-type="bibr" rid="B36">Sinniger et al. (2010)</xref>.</p></tp:treatment-sec><ref-list><ref id="B42"><mixed-citation xmlns:xlink="http://www.w3.org/1999/xlink" xlink:type="simple">
          <person-group><name name-style="western"><surname>Swain</surname><given-names>TD</given-names></name><name name-style="western"><surname>Schellinger</surname><given-names>JL</given-names></name><name name-style="western"><surname>Strimaitis</surname><given-names>AM</given-names></name><name name-style="western"><surname>Reuter</surname><given-names>KE</given-names></name></person-group> (<year>2015</year>) Evolution of anthozoan polyp retraction mechanisms: convergent functional morphology and evolutionary allometry of the marginal musculature in order <tp:taxon-name><tp:taxon-name-part taxon-name-part-type="order">Zoanthidea</tp:taxon-name-part></tp:taxon-name> (<tp:taxon-name><tp:taxon-name-part taxon-name-part-type="phylum">Cnidaria</tp:taxon-name-part></tp:taxon-name>: <tp:taxon-name><tp:taxon-name-part taxon-name-part-type="class">Anthozoa</tp:taxon-name-part></tp:taxon-name>: <tp:taxon-name><tp:taxon-name-part taxon-name-part-type="subclass">Hexacorallia</tp:taxon-name-part></tp:taxon-name>). BMC Evolutionary Biology 15: 123. <ext-link xlink:type="simple" ext-link-type="doi" xlink:href="10.1186/s12862-015-0406-1">https://doi.org/10.1186/s12862-015-0406-1</ext-link></mixed-citation></ref><ref id="B35"><mixed-citation xmlns:xlink="http://www.w3.org/1999/xlink" xlink:type="simple">
          <person-group><name name-style="western"><surname>Sinniger</surname><given-names>F</given-names></name><name name-style="western"><surname>Montoya-Burgos</surname><given-names>JI</given-names></name><name name-style="western"><surname>Chevaldonné</surname><given-names>P</given-names></name><name name-style="western"><surname>Pawlowski</surname><given-names>J</given-names></name></person-group> (<year>2005</year>) <article-title>Phylogeny of the order <tp:taxon-name><tp:taxon-name-part taxon-name-part-type="order">Zoantharia</tp:taxon-name-part></tp:taxon-name> (<tp:taxon-name><tp:taxon-name-part taxon-name-part-type="class">Anthozoa</tp:taxon-name-part></tp:taxon-name>, <tp:taxon-name><tp:taxon-name-part taxon-name-part-type="subclass">Hexacorallia</tp:taxon-name-part></tp:taxon-name>) based on the mitochondrial ribosomal genes.</article-title> <source>Marine Biology</source> <volume>147</volume>(<issue>5</issue>): <fpage>1121</fpage>–<lpage>1128</lpage>. <ext-link xlink:type="simple" ext-link-type="doi" xlink:href="10.1007/s00227-005-0016-3">https://doi.org/10.1007/s00227-005-0016-3</ext-link></mixed-citation></ref><ref id="B36"><mixed-citation xmlns:xlink="http://www.w3.org/1999/xlink" xlink:type="simple">
          <person-group><name name-style="western"><surname>Sinniger</surname><given-names>F</given-names></name><name name-style="western"><surname>Reimer</surname><given-names>JD</given-names></name><name name-style="western"><surname>Pawlowski</surname><given-names>J</given-names></name></person-group> (<year>2010</year>) <article-title>The <tp:taxon-name><tp:taxon-name-part taxon-name-part-type="family">Parazoanthidae</tp:taxon-name-part></tp:taxon-name> (<tp:taxon-name><tp:taxon-name-part taxon-name-part-type="subclass">Hexacorallia</tp:taxon-name-part></tp:taxon-name>: <tp:taxon-name><tp:taxon-name-part taxon-name-part-type="order">Zoantharia</tp:taxon-name-part></tp:taxon-name>) DNA taxonomy: description of two new genera.</article-title> <source>Marine Biodiversity</source> <volume>40</volume>(<issue>1</issue>): <fpage>57</fpage>–<lpage>70</lpage>. <ext-link xlink:type="simple" ext-link-type="doi" xlink:href="10.1007/s12526-009-0034-3">https://doi.org/10.1007/s12526-009-0034-3</ext-link></mixed-citation></ref></ref-list></tp:taxon-treatment>
