# Supplementary material for: Three new species and the molecular phylogeny of Antipathozoanthus from the Indo-Pacific Ocean (Anthozoa, Hexacorallia, Zoantharia)
Source: Zookeys. 2017 Dec 29;(725):97–122. doi: 10.3897/zookeys.725.21006 (PMC5769718; doi:10.3897/zookeys.725.21006)
Supplement: XML Treatment for Antipathozoanthus obscurus [file zookeys.725.21006-treatment2.xml]

<!DOCTYPE tp:taxon-treatment
  PUBLIC "-//TaxonX//DTD Taxonomic Treatment Publishing DTD v0 20100105//EN" "tax-treatment-NSO.dtd">
<tp:taxon-treatment xmlns:tp="http://www.plazi.org/taxpub"><tp:treatment-meta><kwd-group><label>Taxon classification</label><kwd><named-content xmlns:xlink="http://www.w3.org/1999/xlink" content-type="kingdom">Animalia</named-content></kwd><kwd><named-content xmlns:xlink="http://www.w3.org/1999/xlink" content-type="order">Zoantharia</named-content></kwd><kwd><named-content xmlns:xlink="http://www.w3.org/1999/xlink" content-type="family">Parazoanthidae</named-content></kwd></kwd-group><mixed-citation publication-type="journal"><person-group><name><surname>Kise</surname><given-names>Hiroki</given-names></name><name><surname>Fujii</surname><given-names>Takuma</given-names></name><name><surname>Masucci</surname><given-names>Giovanni Diego</given-names></name><name><surname>Biondi</surname><given-names>Piera</given-names></name><name><surname>Reimer</surname><given-names>James Davis</given-names></name></person-group><article-title>Three new species and the molecular phylogeny of <italic><tp:taxon-name><tp:taxon-name-part taxon-name-part-type="genus" reg="Antipathozoanthus">Antipathozoanthus</tp:taxon-name-part></tp:taxon-name></italic> from the Indo-Pacific Ocean (<tp:taxon-name><tp:taxon-name-part taxon-name-part-type="class">Anthozoa</tp:taxon-name-part></tp:taxon-name>, <tp:taxon-name><tp:taxon-name-part taxon-name-part-type="subclass">Hexacorallia</tp:taxon-name-part></tp:taxon-name>, <tp:taxon-name><tp:taxon-name-part taxon-name-part-type="order">Zoantharia</tp:taxon-name-part></tp:taxon-name>)</article-title><source>Zookeys</source><day>29</day><month>12</month><year>2017</year><volume>2017</volume><issue>725</issue><fpage>97</fpage><lpage>122</lpage><pub-id pub-id-type="doi">10.3897/zookeys.725.21006</pub-id></mixed-citation></tp:treatment-meta><tp:nomenclature><tp:taxon-name>
                          <tp:taxon-name-part taxon-name-part-type="genus" reg="Antipathozoanthus">Antipathozoanthus</tp:taxon-name-part>
                          <tp:taxon-name-part taxon-name-part-type="species" reg="obscurus">obscurus</tp:taxon-name-part>
                          <object-id xmlns:xlink="http://www.w3.org/1999/xlink" content-type="zoobank" xlink:type="simple">http://zoobank.org/2CE5BEAD-1772-4CB6-A7DA-EEA2FB480F87</object-id>
                        </tp:taxon-name><tp:taxon-status xmlns:xlink="http://www.w3.org/1999/xlink" xlink:type="simple">sp. n.</tp:taxon-status><xref ref-type="fig" rid="F2">Fig. 2a, b</xref><tp:nomenclature-citation-list><tp:nomenclature-citation><tp:taxon-name>
                              <tp:taxon-name-part taxon-name-part-type="genus" reg="Antipathozoanthus">Antipathozoanthus</tp:taxon-name-part>
                            </tp:taxon-name><comment>sp. 3 <italic>sensu</italic><xref ref-type="bibr" rid="B24">Reimer and Fujii 2017</xref>, 394, fig. 14.4e.</comment></tp:nomenclature-citation></tp:nomenclature-citation-list></tp:nomenclature><tp:treatment-sec sec-type="material" id="SECID0E5TBG"><title>Material examined.</title><p>
              <italic>Holotype</italic>: <named-content xmlns:xlink="http://www.w3.org/1999/xlink" content-type="dwc:institutional_code" xlink:type="simple">NSMT</named-content>-Co1602 (<abbrev xmlns:xlink="http://www.w3.org/1999/xlink" content-type="institution" xlink:title="Molecular Invertebrate Systematics and Ecology Laboratory, University of the Ryukyus, Nishihara, Okinawa, Japan" id="ABBRID0EOUBG" xlink:type="simple">MISE</abbrev>-BISE1), collected from the wall of a shallow cave in a coral reef. Preserved polyps are approximately 3.0–4.5 mm in diameter, and approximately 3.0–8.0 mm in height from the coenenchyme. Approximately 15–20 polyps connected by a stolon form a mesh network, with additional solitary polyps close by (n = 6). Polyps and coenenchyme are heavily encrusted by various fine sand particles. External color light orange when alive, light beige when fixed. Collected from Cape Bise, Motobu, Okinawa-jima Island, Japan (<named-content xmlns:xlink="http://www.w3.org/1999/xlink" content-type="dwc:verbatimCoordinates" xlink:type="simple"><named-content content-type="geo-json" specific-use="{&#34;type&#34;:&#34;Point&#34;,&#34;coordinates&#34;:[127.880333,26.709556]}" id="NCID0EWUBG" xlink:type="simple">26°42'34.4"N, 127°52'49.2"E</named-content></named-content>) at a depth of 5 m by James Davis Reimer (JDR), 14 August 2014.</p><p>
              <italic>Paratypes</italic>: <named-content xmlns:xlink="http://www.w3.org/1999/xlink" content-type="dwc:institutional_code" xlink:type="simple">RUMF</named-content>-ZG-4390 (<abbrev xmlns:xlink="http://www.w3.org/1999/xlink" content-type="institution" xlink:title="Molecular Invertebrate Systematics and Ecology Laboratory, University of the Ryukyus, Nishihara, Okinawa, Japan" id="ABBRID0EHVBG" xlink:type="simple">MISE</abbrev>-JDR190), collected from Al Wajh Shaybarah, Saudi Arabia, (<named-content xmlns:xlink="http://www.w3.org/1999/xlink" content-type="dwc:verbatimCoordinates" xlink:type="simple"><named-content content-type="geo-json" specific-use="{&#34;type&#34;:&#34;Point&#34;,&#34;coordinates&#34;:[36.900000,25.350000]}" id="NCID0EPVBG" xlink:type="simple">25°21'N, 36°54'E</named-content></named-content>) at a depth of 3 m by JDR, 3 October 2013; <named-content xmlns:xlink="http://www.w3.org/1999/xlink" content-type="dwc:institutional_code" xlink:type="simple">RUMF</named-content>-ZG-4391 (<abbrev xmlns:xlink="http://www.w3.org/1999/xlink" content-type="institution" xlink:title="Molecular Invertebrate Systematics and Ecology Laboratory, University of the Ryukyus, Nishihara, Okinawa, Japan" id="ABBRID0E3VBG" xlink:type="simple">MISE</abbrev>-JDR191), collected from Al Wajh Shaybarah, Saudi Arabia, (<named-content xmlns:xlink="http://www.w3.org/1999/xlink" content-type="dwc:verbatimCoordinates" xlink:type="simple"><named-content content-type="geo-json" specific-use="{&#34;type&#34;:&#34;Point&#34;,&#34;coordinates&#34;:[36.900000,25.350000]}" id="NCID0EEWBG" xlink:type="simple">25°21'N, 36°54'E</named-content></named-content>) at a depth of 3 m by JDR, 3 October 2013; <named-content xmlns:xlink="http://www.w3.org/1999/xlink" content-type="dwc:institutional_code" xlink:type="simple">RUMF</named-content>-ZG-4392 <!--PageBreak-->(<abbrev xmlns:xlink="http://www.w3.org/1999/xlink" content-type="institution" xlink:title="Molecular Invertebrate Systematics and Ecology Laboratory, University of the Ryukyus, Nishihara, Okinawa, Japan" id="ABBRID0ETWBG" xlink:type="simple">MISE</abbrev>-JDR192), collected from Al Wajh Shaybarah, Saudi Arabia, (<named-content xmlns:xlink="http://www.w3.org/1999/xlink" content-type="dwc:verbatimCoordinates" xlink:type="simple"><named-content content-type="geo-json" specific-use="{&#34;type&#34;:&#34;Point&#34;,&#34;coordinates&#34;:[36.900000,25.350000]}" id="NCID0E2WBG" xlink:type="simple">25°21'N, 36°54'E</named-content></named-content>) at a depth of 3 m by JDR, 3 October 2013; <named-content xmlns:xlink="http://www.w3.org/1999/xlink" content-type="dwc:institutional_code" xlink:type="simple">RUMF</named-content>-ZG-4393 (<abbrev xmlns:xlink="http://www.w3.org/1999/xlink" content-type="institution" xlink:title="Molecular Invertebrate Systematics and Ecology Laboratory, University of the Ryukyus, Nishihara, Okinawa, Japan" id="ABBRID0EIXBG" xlink:type="simple">MISE</abbrev>-JDR279), collected from Shib Nazar, Saudi Arabia, (<named-content xmlns:xlink="http://www.w3.org/1999/xlink" content-type="dwc:verbatimCoordinates" xlink:type="simple"><named-content content-type="geo-json" specific-use="{&#34;type&#34;:&#34;Point&#34;,&#34;coordinates&#34;:[38.850000,22.316667]}" id="NCID0EQXBG" xlink:type="simple">22°19'N, 38°51'E</named-content></named-content>) at a depth of 3 m by JDR, 3 October 2013; <named-content xmlns:xlink="http://www.w3.org/1999/xlink" content-type="dwc:institutional_code" xlink:type="simple">RUMF</named-content>-ZG-4394 (<abbrev xmlns:xlink="http://www.w3.org/1999/xlink" content-type="institution" xlink:title="Molecular Invertebrate Systematics and Ecology Laboratory, University of the Ryukyus, Nishihara, Okinawa, Japan" id="ABBRID0E4XBG" xlink:type="simple">MISE</abbrev>-KU1), collected from Kume-jima Island, Okinawa, Japan (<named-content xmlns:xlink="http://www.w3.org/1999/xlink" content-type="dwc:verbatimCoordinates" xlink:type="simple"><named-content content-type="geo-json" specific-use="{&#34;type&#34;:&#34;Point&#34;,&#34;coordinates&#34;:[126.755917,26.320833]}" id="NCID0EFYBG" xlink:type="simple">26°19'15.0"N, 126°45'21.3"E</named-content></named-content>) at a depth of 15 m by Takuma Fujii (TF), 20 November 2009; <named-content xmlns:xlink="http://www.w3.org/1999/xlink" content-type="dwc:institutional_code" xlink:type="simple">RUMF</named-content>-ZG-4395 (<abbrev xmlns:xlink="http://www.w3.org/1999/xlink" content-type="institution" xlink:title="Molecular Invertebrate Systematics and Ecology Laboratory, University of the Ryukyus, Nishihara, Okinawa, Japan" id="ABBRID0ESYBG" xlink:type="simple">MISE</abbrev>-TF54), collected from Cape Zanpa, Yomitan, Okinawa-jima Island, Japan (<named-content xmlns:xlink="http://www.w3.org/1999/xlink" content-type="dwc:verbatimCoordinates" xlink:type="simple"><named-content content-type="geo-json" specific-use="{&#34;type&#34;:&#34;Point&#34;,&#34;coordinates&#34;:[127.712139,26.440694]}" id="NCID0E1YBG" xlink:type="simple">26°26'26.5"N, 127°42'43.7"E</named-content></named-content>) at a depth of 3 m by TF, 6 April 2009, divided into two pieces, one portion fixed in 99.5% ethanol, and other in 5–10% saltwater formalin; <named-content xmlns:xlink="http://www.w3.org/1999/xlink" content-type="dwc:institutional_code" xlink:type="simple">RUMF</named-content>-ZG-4396 (<abbrev xmlns:xlink="http://www.w3.org/1999/xlink" content-type="institution" xlink:title="Molecular Invertebrate Systematics and Ecology Laboratory, University of the Ryukyus, Nishihara, Okinawa, Japan" id="ABBRID0EHZBG" xlink:type="simple">MISE</abbrev>-TF78), collected from Cape Manza, Onna, Okinawa-jima Island, Japan (<named-content xmlns:xlink="http://www.w3.org/1999/xlink" content-type="dwc:verbatimCoordinates" xlink:type="simple"><named-content content-type="geo-json" specific-use="{&#34;type&#34;:&#34;Point&#34;,&#34;coordinates&#34;:[127.850639,26.505083]}" id="NCID0EPZBG" xlink:type="simple">26°30'18.3"N, 127°51'02.3"E</named-content></named-content>) at a depth of 5 m by TF, 2 October 2009, divided into two pieces, one portion fixed in 99.5% ethanol, and other in 5–10% saltwater formalin; <named-content xmlns:xlink="http://www.w3.org/1999/xlink" content-type="dwc:institutional_code" xlink:type="simple">RMNH</named-content>.Coel.42320 (<abbrev xmlns:xlink="http://www.w3.org/1999/xlink" content-type="institution" xlink:title="Molecular Invertebrate Systematics and Ecology Laboratory, University of the Ryukyus, Nishihara, Okinawa, Japan" id="ABBRID0E3ZBG" xlink:type="simple">MISE</abbrev>-TF148), collected from Cape Manza, Onna, Okinawa-jima Island, Japan (<named-content xmlns:xlink="http://www.w3.org/1999/xlink" content-type="dwc:verbatimCoordinates" xlink:type="simple"><named-content content-type="geo-json" specific-use="{&#34;type&#34;:&#34;Point&#34;,&#34;coordinates&#34;:[127.850639,26.505083]}" id="NCID0EE1BG" xlink:type="simple">26°30'18.3"N, 127°51'02.3"E</named-content></named-content>) at a depth of 10 m by TF, 22 October 2012.</p><p>
              <italic>Other materials examined</italic>: <abbrev xmlns:xlink="http://www.w3.org/1999/xlink" content-type="institution" xlink:title="Molecular Invertebrate Systematics and Ecology Laboratory, University of the Ryukyus, Nishihara, Okinawa, Japan" id="ABBRID0EN1BG" xlink:type="simple">MISE</abbrev>-BISE3, collected from Cape Bise, Motobu, Okinawa-jima Island, Japan (<named-content xmlns:xlink="http://www.w3.org/1999/xlink" content-type="dwc:verbatimCoordinates" xlink:type="simple"><named-content content-type="geo-json" specific-use="{&#34;type&#34;:&#34;Point&#34;,&#34;coordinates&#34;:[127.880333,26.709556]}" id="NCID0EV1BG" xlink:type="simple">26°42'34.4"N, 127°52'49.2"E</named-content></named-content>) at a depth of 5 m by JDR, 14 August 2014.</p></tp:treatment-sec><tp:treatment-sec sec-type="diagnosis" id="SECID0E11BG"><title>Diagnosis.</title><p>
              <italic>External morphology</italic>: Open oral disks are approximately 5–10 mm in diameter, and polyps approximately 5–10 mm in height when open (Fig. <xref ref-type="fig" rid="F2">2</xref>). Polyps of a single colony are usually connected by a stolon forming a mesh-like network. <italic><tp:taxon-name><tp:taxon-name-part taxon-name-part-type="genus" reg="Antipathozoanthus">Antipathozoanthus</tp:taxon-name-part> <tp:taxon-name-part taxon-name-part-type="species" reg="obscurus">obscurus</tp:taxon-name-part></tp:taxon-name></italic> sp. n. has approximately 26–32 bright brown and/or orange tentacles that are as long as or longer than oral disk diameter. Polyps and coenenchyme have a heavily encrusted ectoderm including numerous various sand particles (usually 1 to 8 mm in size). Capitular ridges (= number of complete mesenteries) are slightly visible on tops (= capitulum) of closed polyps.</p><fig id="F2" position="float" orientation="portrait"><label>Figure 2.</label><caption><p>Polyp images of <italic><tp:taxon-name><tp:taxon-name-part taxon-name-part-type="genus" reg="Antipathozoanthus">Antipathozoanthus</tp:taxon-name-part> <tp:taxon-name-part taxon-name-part-type="species" reg="obscurus">obscurus</tp:taxon-name-part></tp:taxon-name></italic> sp. n., <italic><tp:taxon-name><tp:taxon-name-part taxon-name-part-type="genus" reg="Antipathozoanthus">A.</tp:taxon-name-part> <tp:taxon-name-part taxon-name-part-type="species" reg="remengesaui">remengesaui</tp:taxon-name-part></tp:taxon-name></italic> sp. n. and <italic><tp:taxon-name><tp:taxon-name-part taxon-name-part-type="genus" reg="Antipathozoanthus">A.</tp:taxon-name-part> <tp:taxon-name-part taxon-name-part-type="species" reg="cavernus">cavernus</tp:taxon-name-part></tp:taxon-name></italic> sp. n. <italic>in situ</italic>. <bold>a</bold> <italic><tp:taxon-name><tp:taxon-name-part taxon-name-part-type="genus" reg="Antipathozoanthus">A.</tp:taxon-name-part> <tp:taxon-name-part taxon-name-part-type="species" reg="obscurus">obscurus</tp:taxon-name-part></tp:taxon-name></italic> sp. n. . <named-content xmlns:xlink="http://www.w3.org/1999/xlink" content-type="dwc:institutional_code" xlink:type="simple">NSMT</named-content>-Co1602 (<abbrev xmlns:xlink="http://www.w3.org/1999/xlink" content-type="institution" xlink:title="Molecular Invertebrate Systematics and Ecology Laboratory, University of the Ryukyus, Nishihara, Okinawa, Japan" id="ABBRID0ER4BG" xlink:type="simple">MISE</abbrev>-BISE1), Collected from Cape Bise, Motobu, Okinawa-jima Island, Japan (<named-content xmlns:xlink="http://www.w3.org/1999/xlink" content-type="dwc:verbatimCoordinates" xlink:type="simple"><named-content content-type="geo-json" specific-use="{&#34;type&#34;:&#34;Point&#34;,&#34;coordinates&#34;:[127.880333,26.709556]}" id="NCID0EZ4BG" xlink:type="simple">26°42'34.4"N, 127°52'49.2"E</named-content></named-content>) at a depth of 5 m by JDR, 14 August 2014. <bold>b</bold> <italic><tp:taxon-name><tp:taxon-name-part taxon-name-part-type="genus" reg="Antipathozoanthus">A.</tp:taxon-name-part> <tp:taxon-name-part taxon-name-part-type="species" reg="obscurus">obscurus</tp:taxon-name-part></tp:taxon-name></italic> sp. n., closed polyp with heavy encrustion by various fine sand particles. <abbrev xmlns:xlink="http://www.w3.org/1999/xlink" content-type="institution" xlink:title="Molecular Invertebrate Systematics and Ecology Laboratory, University of the Ryukyus, Nishihara, Okinawa, Japan" id="ABBRID0EL5BG" xlink:type="simple">MISE</abbrev>-TF54, collected from Cape Zanpa, Yomitan, Okinawa-jima Island, Japan (<named-content xmlns:xlink="http://www.w3.org/1999/xlink" content-type="dwc:verbatimCoordinates" xlink:type="simple"><named-content content-type="geo-json" specific-use="{&#34;type&#34;:&#34;Point&#34;,&#34;coordinates&#34;:[127.712139,26.440694]}" id="NCID0ET5BG" xlink:type="simple">26°26'26.5"N, 127°42'43.7"E</named-content></named-content>) at a depth of 3 m by TF, 6 April 2009. <bold>c</bold> <italic><tp:taxon-name><tp:taxon-name-part taxon-name-part-type="genus" reg="Antipathozoanthus">A.</tp:taxon-name-part> <tp:taxon-name-part taxon-name-part-type="species" reg="remengesaui">remengesaui</tp:taxon-name-part></tp:taxon-name></italic> sp. n., colony connected by poorly developed coenenchyme with white polyps on <italic><tp:taxon-name><tp:taxon-name-part taxon-name-part-type="genus" reg="Antipathes">Antipathes</tp:taxon-name-part></tp:taxon-name></italic> sp. <named-content xmlns:xlink="http://www.w3.org/1999/xlink" content-type="dwc:institutional_code" xlink:type="simple">NSMT</named-content>-Co1603 (<abbrev xmlns:xlink="http://www.w3.org/1999/xlink" content-type="institution" xlink:title="Molecular Invertebrate Systematics and Ecology Laboratory, University of the Ryukyus, Nishihara, Okinawa, Japan" id="ABBRID0EU6BG" xlink:type="simple">MISE</abbrev>-PALAU2) collected from Blue Hole, Palau (<named-content xmlns:xlink="http://www.w3.org/1999/xlink" content-type="dwc:verbatimCoordinates" xlink:type="simple"><named-content content-type="geo-json" specific-use="{&#34;type&#34;:&#34;Point&#34;,&#34;coordinates&#34;:[134.223139,7.141500]}" id="NCID0E36BG" xlink:type="simple">7°8'29.4"N, 134°13'23.3"E</named-content></named-content>) at a depth of 23 m by JDR, 15 September 2014 <bold>d</bold> <italic><tp:taxon-name><tp:taxon-name-part taxon-name-part-type="genus" reg="Antipathozoanthus">A.</tp:taxon-name-part> <tp:taxon-name-part taxon-name-part-type="species" reg="cavernus">cavernus</tp:taxon-name-part></tp:taxon-name></italic> sp. n., polyp connected by highly developed coenenchyme with orange ring around oral disk. <named-content xmlns:xlink="http://www.w3.org/1999/xlink" content-type="dwc:institutional_code" xlink:type="simple">RMNH</named-content>.Coel.42322 (<abbrev xmlns:xlink="http://www.w3.org/1999/xlink" content-type="institution" xlink:title="Molecular Invertebrate Systematics and Ecology Laboratory, University of the Ryukyus, Nishihara, Okinawa, Japan" id="ABBRID0EXAAI" xlink:type="simple">MISE</abbrev>-PALAU5) collected from Siaes Tunnel, Palau (<named-content xmlns:xlink="http://www.w3.org/1999/xlink" content-type="dwc:verbatimCoordinates" xlink:type="simple"><named-content content-type="geo-json" specific-use="{&#34;type&#34;:&#34;Point&#34;,&#34;coordinates&#34;:[134.220361,7.315222]}" id="NCID0E6AAI" xlink:type="simple">7°18'54.8"N, 134°13'13.3"E</named-content></named-content>) at a depth of 39 m by JDR, 1 September 2014.</p></caption><graphic xmlns:xlink="http://www.w3.org/1999/xlink" xlink:href="zookeys-725-097-g002.jpg" position="float" orientation="portrait" xlink:type="simple" id="oo_177089.jpg"/></fig><p>
              <italic>Internal morphology</italic>: Azooxanthellate. Fine sand particles and silica heavily encrusted into ectoderm and mesoglea. We could not obtain cross-sections or images to observe internal morphology such as mesenterial arrangement, marginal muscle or siphonoglyph due to heavy sand and silica encrustation.</p><p>
              <italic>Cnidae</italic>: Holotrichs (large), basitrichs and microbasic p-mastigophores (usually difficult to distinguish), spirocysts (Fig. <xref ref-type="fig" rid="F3">3</xref>; Table <xref ref-type="table" rid="T2">2</xref>).</p><fig id="F3" position="float" orientation="portrait"><label>Figure 3.</label><caption><p>Cnidae in the tentacles, column, pharynx, and filament of <italic><tp:taxon-name><tp:taxon-name-part taxon-name-part-type="genus" reg="Antipathozoanthus">Antipathozoanthus</tp:taxon-name-part> <tp:taxon-name-part taxon-name-part-type="species" reg="obscurus">obscurus</tp:taxon-name-part></tp:taxon-name></italic> sp. n., <italic><tp:taxon-name><tp:taxon-name-part taxon-name-part-type="genus" reg="Antipathozoanthus">A.</tp:taxon-name-part> <tp:taxon-name-part taxon-name-part-type="species" reg="remengesaui">remengesaui</tp:taxon-name-part></tp:taxon-name></italic> sp. n. and <italic><tp:taxon-name><tp:taxon-name-part taxon-name-part-type="genus" reg="Antipathozoanthus">A.</tp:taxon-name-part> <tp:taxon-name-part taxon-name-part-type="species" reg="cavernus">cavernus</tp:taxon-name-part></tp:taxon-name></italic> sp. n., respectively. Abbreviations: (<abbrev xmlns:xlink="http://www.w3.org/1999/xlink" xlink:title="holotrich large" id="ABBRID0ECDAI" xlink:type="simple">HL</abbrev>) holotrich large, (<abbrev xmlns:xlink="http://www.w3.org/1999/xlink" xlink:title="holotrich medium" id="ABBRID0EGDAI" xlink:type="simple">HM</abbrev>) holotrich medium, (O) bastrichs or mastigophores, (S) spriocysts.</p></caption><graphic xmlns:xlink="http://www.w3.org/1999/xlink" xlink:href="zookeys-725-097-g003.jpg" position="float" orientation="portrait" xlink:type="simple" id="oo_177090.jpg"/></fig><table-wrap id="T2" position="float" orientation="portrait"><label>Table 2.</label><caption><p>Cnidae types and sizes observed in three new <tp:taxon-name><tp:taxon-name-part taxon-name-part-type="genus" reg="Antipathozoanthus">Antipathozoanthus</tp:taxon-name-part></tp:taxon-name> species. Frequency: relative abundance of cnidae type in decreasing order; numerous, common, occasional, rare (n = number of cnidae).</p></caption><table id="TID0E46AG" rules="all"><tbody><tr><th rowspan="1" colspan="1"/><th rowspan="1" colspan="1"/><th rowspan="1" colspan="4">
                      <italic><tp:taxon-name><tp:taxon-name-part taxon-name-part-type="genus" reg="Antipathozoanthus">Antipathozoanthus</tp:taxon-name-part> <tp:taxon-name-part taxon-name-part-type="species" reg="obscurus">obscurus</tp:taxon-name-part></tp:taxon-name></italic> sp. n.</th><th rowspan="1" colspan="4">
                      <italic><tp:taxon-name><tp:taxon-name-part taxon-name-part-type="genus" reg="Antipathozoanthus">A.</tp:taxon-name-part> <tp:taxon-name-part taxon-name-part-type="species" reg="remengesaui">remengesaui</tp:taxon-name-part></tp:taxon-name></italic> sp. n.</th><th rowspan="1" colspan="4">
                      <italic><tp:taxon-name><tp:taxon-name-part taxon-name-part-type="genus" reg="Antipathozoanthus">A.</tp:taxon-name-part> <tp:taxon-name-part taxon-name-part-type="species" reg="cavernus">cavernus</tp:taxon-name-part></tp:taxon-name></italic> sp. n.</th></tr><tr><th rowspan="1" colspan="1"/><th rowspan="1" colspan="1"/><th rowspan="1" colspan="1">Length (min-max, average)</th><th rowspan="1" colspan="1">Width (min-max, average)</th><th rowspan="1" colspan="1">n</th><th rowspan="1" colspan="1">Frequency</th><th rowspan="1" colspan="1">Length (min-max, average)</th><th rowspan="1" colspan="1">Width (min-max, average)</th><th rowspan="1" colspan="1">n</th><th rowspan="1" colspan="1">Frequency</th><th rowspan="1" colspan="1">Length (min-max, average)</th><th rowspan="1" colspan="1">Width (min-max, average)</th><th rowspan="1" colspan="1">n</th><th rowspan="1" colspan="1">Frequency</th></tr><tr><td rowspan="1" colspan="1">Tentacles</td><td rowspan="1" colspan="1">Spirocysts</td><td rowspan="1" colspan="1">11–20, 16.3</td><td rowspan="1" colspan="1">2–5, 3.1</td><td rowspan="1" colspan="1">48</td><td rowspan="1" colspan="1">Occasional</td><td rowspan="1" colspan="1">11–25, 18.0</td><td rowspan="1" colspan="1">2–7, 3.4</td><td rowspan="1" colspan="1">98</td><td rowspan="1" colspan="1">Numerous</td><td rowspan="1" colspan="1">14–25, 18.0</td><td rowspan="1" colspan="1">2–5, 2.9</td><td rowspan="1" colspan="1">137</td><td rowspan="1" colspan="1">Numerous</td></tr><tr><td rowspan="1" colspan="1"/><td rowspan="1" colspan="1">Holotrichs (L)</td><td rowspan="1" colspan="1">21–33, 28.1</td><td rowspan="1" colspan="1">10–15, 11.9</td><td rowspan="1" colspan="1">39</td><td rowspan="1" colspan="1">Occasional</td><td rowspan="1" colspan="1">20–29, 21.8</td><td rowspan="1" colspan="1">7–14, 10.1</td><td rowspan="1" colspan="1">27</td><td rowspan="1" colspan="1">Occasional</td><td rowspan="1" colspan="1">20–31, 22.7</td><td rowspan="1" colspan="1">9–17, 11.4</td><td rowspan="1" colspan="1">28</td><td rowspan="1" colspan="1">Occasional</td></tr><tr><td rowspan="1" colspan="1"/><td rowspan="1" colspan="1">Holotrichs (M)</td><td rowspan="1" colspan="1">–</td><td rowspan="1" colspan="1">–</td><td rowspan="1" colspan="1">–</td><td rowspan="1" colspan="1">–</td><td rowspan="1" colspan="1">10–19, 17.0</td><td rowspan="1" colspan="1">5–17, 9.9</td><td rowspan="1" colspan="1">105</td><td rowspan="1" colspan="1">Numerous</td><td rowspan="1" colspan="1">14–19, 17.9</td><td rowspan="1" colspan="1">7–14, 10.0</td><td rowspan="1" colspan="1">95</td><td rowspan="1" colspan="1">Numerous</td></tr><tr><td rowspan="1" colspan="1"/><td rowspan="1" colspan="1">Bastrichs and Mastigophores</td><td rowspan="1" colspan="1">–</td><td rowspan="1" colspan="1">–</td><td rowspan="1" colspan="1">–</td><td rowspan="1" colspan="1">–</td><td rowspan="1" colspan="1">10–23, 16.3</td><td rowspan="1" colspan="1">2–6, 4.2</td><td rowspan="1" colspan="1">31</td><td rowspan="1" colspan="1">Occasional</td><td rowspan="1" colspan="1">15–19, 16.7</td><td rowspan="1" colspan="1">4–6, 4.7</td><td rowspan="1" colspan="1">7</td><td rowspan="1" colspan="1">Rare</td></tr><tr><td rowspan="1" colspan="1"/><td rowspan="1" colspan="1"/><td rowspan="1" colspan="1"/><td rowspan="1" colspan="1"/><td rowspan="1" colspan="1"/><td rowspan="1" colspan="1"/><td rowspan="1" colspan="1"/><td rowspan="1" colspan="1"/><td rowspan="1" colspan="1"/><td rowspan="1" colspan="1"/><td rowspan="1" colspan="1"/><td rowspan="1" colspan="1"/><td rowspan="1" colspan="1"/><td rowspan="1" colspan="1"/></tr><tr><td rowspan="1" colspan="1">Column</td><td rowspan="1" colspan="1">Spirocysts</td><td rowspan="1" colspan="1">12–22, 18.2</td><td rowspan="1" colspan="1">2–5, 3.1</td><td rowspan="1" colspan="1">57</td><td rowspan="1" colspan="1">Numerous</td><td rowspan="1" colspan="1">17–25, 19.7</td><td rowspan="1" colspan="1">2–4, 3.1</td><td rowspan="1" colspan="1">20</td><td rowspan="1" colspan="1">Occasional</td><td rowspan="1" colspan="1">11–28, 17.5</td><td rowspan="1" colspan="1">2–16, 5.6</td><td rowspan="1" colspan="1">44</td><td rowspan="1" colspan="1">Numerous</td></tr><tr><td rowspan="1" colspan="1"/><td rowspan="1" colspan="1">Holotrichs (L)</td><td rowspan="1" colspan="1">22–34, 28.2</td><td rowspan="1" colspan="1">9–15, 11.8</td><td rowspan="1" colspan="1">78</td><td rowspan="1" colspan="1">Numerous</td><td rowspan="1" colspan="1">20–29, 25.1</td><td rowspan="1" colspan="1">9–17, 12.5</td><td rowspan="1" colspan="1">40</td><td rowspan="1" colspan="1">Occasional</td><td rowspan="1" colspan="1">20–32, 25.6</td><td rowspan="1" colspan="1">9–16, 11.2</td><td rowspan="1" colspan="1">24</td><td rowspan="1" colspan="1">Occasional</td></tr><tr><td rowspan="1" colspan="1"/><td rowspan="1" colspan="1">Holotrichs (M)</td><td rowspan="1" colspan="1">–</td><td rowspan="1" colspan="1">–</td><td rowspan="1" colspan="1">–</td><td rowspan="1" colspan="1"/><td rowspan="1" colspan="1">11–19, 17.0</td><td rowspan="1" colspan="1">8–12, 9.9</td><td rowspan="1" colspan="1">21</td><td rowspan="1" colspan="1">Occasional</td><td rowspan="1" colspan="1">12–19, 16.5</td><td rowspan="1" colspan="1">5–13, 8.8</td><td rowspan="1" colspan="1">40</td><td rowspan="1" colspan="1">Occasional</td></tr><tr><td rowspan="1" colspan="1"/><td rowspan="1" colspan="1">Bastrichs and Mastigophores</td><td rowspan="1" colspan="1">12–25, 18.2</td><td rowspan="1" colspan="1">2–5, 3.6</td><td rowspan="1" colspan="1">29</td><td rowspan="1" colspan="1">Occasional</td><td rowspan="1" colspan="1">14–18, 15.9</td><td rowspan="1" colspan="1">4–8, 5.9</td><td rowspan="1" colspan="1">16</td><td rowspan="1" colspan="1">Common</td><td rowspan="1" colspan="1">2</td><td rowspan="1" colspan="1">5</td><td rowspan="1" colspan="1">1</td><td rowspan="1" colspan="1">Rare</td></tr><tr><td rowspan="1" colspan="1"/><td rowspan="1" colspan="1"/><td rowspan="1" colspan="1"/><td rowspan="1" colspan="1"/><td rowspan="1" colspan="1"/><td rowspan="1" colspan="1"/><td rowspan="1" colspan="1"/><td rowspan="1" colspan="1"/><td rowspan="1" colspan="1"/><td rowspan="1" colspan="1"/><td rowspan="1" colspan="1"/><td rowspan="1" colspan="1"/><td rowspan="1" colspan="1"/><td rowspan="1" colspan="1"/></tr><tr><td rowspan="1" colspan="1">Pharynx</td><td rowspan="1" colspan="1">Spirocysts</td><td rowspan="1" colspan="1">13–25. 16.5</td><td rowspan="1" colspan="1">2–5, 3.0</td><td rowspan="1" colspan="1">69</td><td rowspan="1" colspan="1">Numerous</td><td rowspan="1" colspan="1">11–24, 17.7</td><td rowspan="1" colspan="1">2–6, 3.4</td><td rowspan="1" colspan="1">65</td><td rowspan="1" colspan="1">Numerous</td><td rowspan="1" colspan="1">13–23, 18.2</td><td rowspan="1" colspan="1">2–5, 3.2</td><td rowspan="1" colspan="1">101</td><td rowspan="1" colspan="1">Numerous</td></tr><tr><td rowspan="1" colspan="1"/><td rowspan="1" colspan="1">Holotrichs (L)</td><td rowspan="1" colspan="1">20–34, 28.5</td><td rowspan="1" colspan="1">8–15, 11.5</td><td rowspan="1" colspan="1">76</td><td rowspan="1" colspan="1">Numerous</td><td rowspan="1" colspan="1">20–31, 23.4</td><td rowspan="1" colspan="1">7–18, 11.7</td><td rowspan="1" colspan="1">35</td><td rowspan="1" colspan="1">Occasional</td><td rowspan="1" colspan="1">20–31, 22.7</td><td rowspan="1" colspan="1">9–15, 12.0</td><td rowspan="1" colspan="1">33</td><td rowspan="1" colspan="1">Occasional</td></tr><tr><td rowspan="1" colspan="1"/><td rowspan="1" colspan="1">Holotrichs (M)</td><td rowspan="1" colspan="1">–</td><td rowspan="1" colspan="1">–</td><td rowspan="1" colspan="1">–</td><td rowspan="1" colspan="1"/><td rowspan="1" colspan="1">10–19, 16.8</td><td rowspan="1" colspan="1">6–13, 9.5</td><td rowspan="1" colspan="1">76</td><td rowspan="1" colspan="1">Numerous</td><td rowspan="1" colspan="1">13–19, 17.6</td><td rowspan="1" colspan="1">6–13, 10.0</td><td rowspan="1" colspan="1">85</td><td rowspan="1" colspan="1">Numerous</td></tr><tr><td rowspan="1" colspan="1"/><td rowspan="1" colspan="1">Bastrichs and Mastigophores</td><td rowspan="1" colspan="1">13–18, 16.1</td><td rowspan="1" colspan="1">3–6, 3.4</td><td rowspan="1" colspan="1">18</td><td rowspan="1" colspan="1">Common</td><td rowspan="1" colspan="1">13–21, 16.5</td><td rowspan="1" colspan="1">2–8, 4.5</td><td rowspan="1" colspan="1">52</td><td rowspan="1" colspan="1">Numerous</td><td rowspan="1" colspan="1">12–21, 16.9</td><td rowspan="1" colspan="1">2–5, 3.4</td><td rowspan="1" colspan="1">37</td><td rowspan="1" colspan="1">Occasional</td></tr><tr><td rowspan="1" colspan="1"/><td rowspan="1" colspan="1"/><td rowspan="1" colspan="1"/><td rowspan="1" colspan="1"/><td rowspan="1" colspan="1"/><td rowspan="1" colspan="1"/><td rowspan="1" colspan="1"/><td rowspan="1" colspan="1"/><td rowspan="1" colspan="1"/><td rowspan="1" colspan="1"/><td rowspan="1" colspan="1"/><td rowspan="1" colspan="1"/><td rowspan="1" colspan="1"/><td rowspan="1" colspan="1"/></tr><tr><td rowspan="1" colspan="1">Mesenteries</td><td rowspan="1" colspan="1">Spirocysts</td><td rowspan="1" colspan="1">13–21, 17.4</td><td rowspan="1" colspan="1">2–6, 3.4</td><td rowspan="1" colspan="1">64</td><td rowspan="1" colspan="1">Numerous</td><td rowspan="1" colspan="1">13–25, 17.9</td><td rowspan="1" colspan="1">2–6, 3.3</td><td rowspan="1" colspan="1">60</td><td rowspan="1" colspan="1">Numerous</td><td rowspan="1" colspan="1">3–26, 18.0</td><td rowspan="1" colspan="1">2–5, 3.1</td><td rowspan="1" colspan="1">61</td><td rowspan="1" colspan="1">Numerous</td></tr><tr><td rowspan="1" colspan="1"/><td rowspan="1" colspan="1">Holotrichs (L)</td><td rowspan="1" colspan="1">23–38, 28.2</td><td rowspan="1" colspan="1">7–14, 11.5</td><td rowspan="1" colspan="1">27</td><td rowspan="1" colspan="1">Occasional</td><td rowspan="1" colspan="1">20–34, 24.3</td><td rowspan="1" colspan="1">8–15, 10.8</td><td rowspan="1" colspan="1">31</td><td rowspan="1" colspan="1">Occasional</td><td rowspan="1" colspan="1">20–36, 27.6</td><td rowspan="1" colspan="1">10–15, 11.8</td><td rowspan="1" colspan="1">52</td><td rowspan="1" colspan="1">Numerous</td></tr><tr><td rowspan="1" colspan="1"/><td rowspan="1" colspan="1">Holotrichs (M)</td><td rowspan="1" colspan="1">–</td><td rowspan="1" colspan="1">–</td><td rowspan="1" colspan="1">–</td><td rowspan="1" colspan="1"/><td rowspan="1" colspan="1">10–19, 16.5</td><td rowspan="1" colspan="1">4–15, 9.4</td><td rowspan="1" colspan="1">86</td><td rowspan="1" colspan="1">Numerous</td><td rowspan="1" colspan="1">12–19, 16.2</td><td rowspan="1" colspan="1">6–13, 8.3</td><td rowspan="1" colspan="1">61</td><td rowspan="1" colspan="1">Numerous</td></tr><tr><td rowspan="1" colspan="1"/><td rowspan="1" colspan="1">Bastrichs and Mastigophores</td><td rowspan="1" colspan="1">13–18, 16.0</td><td rowspan="1" colspan="1">3–5, 3.8</td><td rowspan="1" colspan="1">16</td><td rowspan="1" colspan="1">Common</td><td rowspan="1" colspan="1">13–22, 16.9</td><td rowspan="1" colspan="1">3–9, 4.6</td><td rowspan="1" colspan="1">71</td><td rowspan="1" colspan="1">Numerous</td><td rowspan="1" colspan="1">10–18, 14.6</td><td rowspan="1" colspan="1">2–5, 2.7</td><td rowspan="1" colspan="1">21</td><td rowspan="1" colspan="1">Occasional</td></tr></tbody></table></table-wrap></tp:treatment-sec><tp:treatment-sec sec-type="habitat" id="SECID0ESABI"><title>Habitat and distribution.</title><p>
              <italic><tp:taxon-name><tp:taxon-name-part taxon-name-part-type="genus" reg="Antipathozoanthus">Antipathozoanthus</tp:taxon-name-part> <tp:taxon-name-part taxon-name-part-type="species" reg="obscurus">obscurus</tp:taxon-name-part></tp:taxon-name></italic> sp. n. is found in low-light environments such as within crevasses of reef slopes and reef floors, and coral reef caves. Specimens were found from 3 to 15 m. This species has been found from the Red Sea and Okinawa.</p></tp:treatment-sec><tp:treatment-sec sec-type="Differential diagnosis" id="SECID0EDBBI"><title>Differential diagnosis.</title><p>
              <italic><tp:taxon-name><tp:taxon-name-part taxon-name-part-type="genus" reg="Antipathozoanthus">Antipathozoanthus</tp:taxon-name-part> <tp:taxon-name-part taxon-name-part-type="species" reg="obscurus">obscurus</tp:taxon-name-part></tp:taxon-name></italic> sp. n. is easily distinguished from all other <italic><tp:taxon-name><tp:taxon-name-part taxon-name-part-type="genus" reg="Antipathozoanthus">Antipathozoanthus</tp:taxon-name-part></tp:taxon-name></italic> species, including the two other new species in this study, which all have associations with antipatharians. <italic><tp:taxon-name><tp:taxon-name-part taxon-name-part-type="genus" reg="Antipathozoanthus">A.</tp:taxon-name-part> <tp:taxon-name-part taxon-name-part-type="species" reg="obscurus">obscurus</tp:taxon-name-part></tp:taxon-name></italic> sp. n. is not associated with antipatharians and instead is found on coral reef carbonate substrate within caves or cracks. Additionally, the cnidome of <italic><tp:taxon-name><tp:taxon-name-part taxon-name-part-type="genus" reg="Antipathozoanthus">A.</tp:taxon-name-part> <tp:taxon-name-part taxon-name-part-type="species" reg="obscurus">obscurus</tp:taxon-name-part></tp:taxon-name></italic> sp. n. is different from all other known <italic><tp:taxon-name><tp:taxon-name-part taxon-name-part-type="genus" reg="Antipathozoanthus">Antipathozoanthus</tp:taxon-name-part></tp:taxon-name></italic> species, including the other new species in this study, as there are no medium holotrichs in any tissue of <italic><tp:taxon-name><tp:taxon-name-part taxon-name-part-type="genus" reg="Antipathozoanthus">A.</tp:taxon-name-part> <tp:taxon-name-part taxon-name-part-type="species" reg="obscurus">obscurus</tp:taxon-name-part></tp:taxon-name></italic> sp. n., and instead only large holotrichs are found in all tissues.</p><!--PageBreak--><p>Although <italic><tp:taxon-name><tp:taxon-name-part taxon-name-part-type="genus" reg="Antipathozoanthus">A.</tp:taxon-name-part> <tp:taxon-name-part taxon-name-part-type="species" reg="obscurus">obscurus</tp:taxon-name-part></tp:taxon-name></italic> sp. n. is not associated with antipatharians, phylogenetic data indicate that <italic><tp:taxon-name><tp:taxon-name-part taxon-name-part-type="genus" reg="Antipathozoanthus">A.</tp:taxon-name-part> <tp:taxon-name-part taxon-name-part-type="species" reg="obscurus">obscurus</tp:taxon-name-part></tp:taxon-name></italic> sp. n. is very closely related to other <italic><tp:taxon-name><tp:taxon-name-part taxon-name-part-type="genus" reg="Antipathozoanthus">Antipathozoanthus</tp:taxon-name-part></tp:taxon-name></italic> species associated with antipatharians, with identical <abbrev xmlns:xlink="http://www.w3.org/1999/xlink" xlink:title="cytochrome oxidase subunit I" xlink:type="simple">COI</abbrev> and 16S-rDNA sequences to those of <italic><tp:taxon-name><tp:taxon-name-part taxon-name-part-type="genus" reg="Antipathozoanthus">A.</tp:taxon-name-part> <tp:taxon-name-part taxon-name-part-type="species" reg="macaronesicus">macaronesicus</tp:taxon-name-part></tp:taxon-name></italic> (<ext-link xmlns:xlink="http://www.w3.org/1999/xlink" ext-link-type="gen" xlink:href="EU591618" xlink:type="simple">EU591618</ext-link>).</p></tp:treatment-sec><tp:treatment-sec sec-type="remarks" id="SECID0EOEBI"><title>Remarks.</title><p>The samples of <italic><tp:taxon-name><tp:taxon-name-part taxon-name-part-type="genus" reg="Antipathozoanthus">Antipathozoanthus</tp:taxon-name-part> <tp:taxon-name-part taxon-name-part-type="species" reg="obscurus">obscurus</tp:taxon-name-part></tp:taxon-name></italic> sp. n. in the present study contain two morphotypes; one with bright brown tentacles that are longer than the oral disk (<abbrev xmlns:xlink="http://www.w3.org/1999/xlink" content-type="institution" xlink:title="Molecular Invertebrate Systematics and Ecology Laboratory, University of the Ryukyus, Nishihara, Okinawa, Japan" id="ABBRID0E6EBI" xlink:type="simple">MISE</abbrev>-TF54); and the other morphotype with orange tentacles that are only as long as the oral disk (<abbrev xmlns:xlink="http://www.w3.org/1999/xlink" content-type="institution" xlink:title="Molecular Invertebrate Systematics and Ecology Laboratory, University of the Ryukyus, Nishihara, Okinawa, Japan" id="ABBRID0EEFBI" xlink:type="simple">MISE</abbrev>-BISE1, <abbrev xmlns:xlink="http://www.w3.org/1999/xlink" content-type="institution" xlink:title="Molecular Invertebrate Systematics and Ecology Laboratory, University of the Ryukyus, Nishihara, Okinawa, Japan" id="ABBRID0EJFBI" xlink:type="simple">MISE</abbrev>-BISE3, <abbrev xmlns:xlink="http://www.w3.org/1999/xlink" content-type="institution" xlink:title="Molecular Invertebrate Systematics and Ecology Laboratory, University of the Ryukyus, Nishihara, Okinawa, Japan" id="ABBRID0EOFBI" xlink:type="simple">MISE</abbrev>-JDR190, <abbrev xmlns:xlink="http://www.w3.org/1999/xlink" content-type="institution" xlink:title="Molecular Invertebrate Systematics and Ecology Laboratory, University of the Ryukyus, Nishihara, Okinawa, Japan" id="ABBRID0ETFBI" xlink:type="simple">MISE</abbrev>-JDR191, <abbrev xmlns:xlink="http://www.w3.org/1999/xlink" content-type="institution" xlink:title="Molecular Invertebrate Systematics and Ecology Laboratory, University of the Ryukyus, Nishihara, Okinawa, Japan" id="ABBRID0EYFBI" xlink:type="simple">MISE</abbrev>-JDR192, <abbrev xmlns:xlink="http://www.w3.org/1999/xlink" content-type="institution" xlink:title="Molecular Invertebrate Systematics and Ecology Laboratory, University of the Ryukyus, Nishihara, Okinawa, Japan" id="ABBRID0E4FBI" xlink:type="simple">MISE</abbrev>-JDR279, <abbrev xmlns:xlink="http://www.w3.org/1999/xlink" content-type="institution" xlink:title="Molecular Invertebrate Systematics and Ecology Laboratory, University of the Ryukyus, Nishihara, Okinawa, Japan" id="ABBRID0ECGBI" xlink:type="simple">MISE</abbrev>-KU1, <abbrev xmlns:xlink="http://www.w3.org/1999/xlink" content-type="institution" xlink:title="Molecular Invertebrate Systematics and Ecology Laboratory, University of the Ryukyus, Nishihara, Okinawa, Japan" id="ABBRID0EHGBI" xlink:type="simple">MISE</abbrev>-TF78, <abbrev xmlns:xlink="http://www.w3.org/1999/xlink" content-type="institution" xlink:title="Molecular Invertebrate Systematics and Ecology Laboratory, University of the Ryukyus, Nishihara, Okinawa, Japan" id="ABBRID0EMGBI" xlink:type="simple">MISE</abbrev>-TF148). However, the sequences of all specimens formed a monophyletic clade and therefore we have described <italic><tp:taxon-name><tp:taxon-name-part taxon-name-part-type="genus" reg="Antipathozoanthus">A.</tp:taxon-name-part> <tp:taxon-name-part taxon-name-part-type="species" reg="obscurus">obscurus</tp:taxon-name-part></tp:taxon-name></italic> sp. n. in this study as containing two morphotypes. Genetic vari<!--PageBreak--><!--PageBreak-->ation in all three genetic markers in the samples of <italic><tp:taxon-name><tp:taxon-name-part taxon-name-part-type="genus" reg="Antipathozoanthus">A.</tp:taxon-name-part> <tp:taxon-name-part taxon-name-part-type="species" reg="obscurus">obscurus</tp:taxon-name-part></tp:taxon-name></italic> sp. n. was observed, and the possibility remains that <italic><tp:taxon-name><tp:taxon-name-part taxon-name-part-type="genus" reg="Antipathozoanthus">A.</tp:taxon-name-part> <tp:taxon-name-part taxon-name-part-type="species" reg="obscurus">obscurus</tp:taxon-name-part></tp:taxon-name></italic> sp. n. may contain cryptic species. Thus, we have excluded specimen <abbrev xmlns:xlink="http://www.w3.org/1999/xlink" content-type="institution" xlink:title="Molecular Invertebrate Systematics and Ecology Laboratory, University of the Ryukyus, Nishihara, Okinawa, Japan" id="ABBRID0EVHBI" xlink:type="simple">MISE</abbrev>-BISE3 from the type series, although it was tentatively identified as <italic><tp:taxon-name><tp:taxon-name-part taxon-name-part-type="genus" reg="Antipathozoanthus">A.</tp:taxon-name-part> <tp:taxon-name-part taxon-name-part-type="species" reg="obscurus">obscurus</tp:taxon-name-part></tp:taxon-name></italic> sp. n. Further specimens and fine-scale genetic analyses are required to better understand if there is any cryptic diversity within this species.</p></tp:treatment-sec><tp:treatment-sec sec-type="etymology" id="SECID0EFIBI"><title>Etymology.</title><p>
              <italic><tp:taxon-name><tp:taxon-name-part taxon-name-part-type="genus" reg="Antipathozoanthus">Antipathozoanthus</tp:taxon-name-part> <tp:taxon-name-part taxon-name-part-type="species" reg="obscurus">obscurus</tp:taxon-name-part></tp:taxon-name></italic> sp. n. is named from the Latin “obscura" meaning “dark", as this species can be found in dark environments.</p></tp:treatment-sec><tp:treatment-sec sec-type="Common name" id="SECID0EWIBI"><title>Common name.</title><p>Tsuno-nashi-sunaginchaku (new Japanese name).</p></tp:treatment-sec><ref-list><ref id="B24"><mixed-citation xmlns:xlink="http://www.w3.org/1999/xlink" xlink:type="simple">
          <person-group><name name-style="western"><surname>Reimer</surname><given-names>J D</given-names></name><name name-style="western"><surname>Fujii</surname><given-names>T</given-names></name></person-group> (<year>2017</year>) <article-title><tp:taxon-name><tp:taxon-name-part taxon-name-part-type="order">Zoantharia</tp:taxon-name-part></tp:taxon-name> (<tp:taxon-name><tp:taxon-name-part taxon-name-part-type="phylum">Cnidaria</tp:taxon-name-part></tp:taxon-name>: <tp:taxon-name><tp:taxon-name-part taxon-name-part-type="class">Anthozoa</tp:taxon-name-part></tp:taxon-name>: <tp:taxon-name><tp:taxon-name-part taxon-name-part-type="subclass">Hexacorallia</tp:taxon-name-part></tp:taxon-name>) Diversity Research in Japan: Current State and Future Trends.</article-title> In: <person-group><name name-style="western"><surname>Motokawa</surname><given-names>M</given-names></name><name name-style="western"><surname>Kajihara</surname><given-names>H</given-names></name></person-group> (<role>Eds</role>) <issue-title>Species Diversity of Animals in Japan.</issue-title> <source>Springer Japan, Tokyo</source>, <fpage>383</fpage>–<lpage>399</lpage>. <ext-link xlink:type="simple" ext-link-type="doi" xlink:href="10.1007/978-4-431-56432-4_14">https://doi.org/10.1007/978-4-431-56432-4_14</ext-link></mixed-citation></ref></ref-list></tp:taxon-treatment>
