# Supplementary material for: Three new species and the molecular phylogeny of Antipathozoanthus from the Indo-Pacific Ocean (Anthozoa, Hexacorallia, Zoantharia)
Source: Zookeys. 2017 Dec 29;(725):97–122. doi: 10.3897/zookeys.725.21006 (PMC5769718; doi:10.3897/zookeys.725.21006)
Supplement: XML Treatment for Antipathozoanthus remengesaui [file zookeys.725.21006-treatment3.xml]

<!DOCTYPE tp:taxon-treatment
  PUBLIC "-//TaxonX//DTD Taxonomic Treatment Publishing DTD v0 20100105//EN" "tax-treatment-NSO.dtd">
<tp:taxon-treatment xmlns:tp="http://www.plazi.org/taxpub"><tp:treatment-meta><kwd-group><label>Taxon classification</label><kwd><named-content xmlns:xlink="http://www.w3.org/1999/xlink" content-type="kingdom">Animalia</named-content></kwd><kwd><named-content xmlns:xlink="http://www.w3.org/1999/xlink" content-type="order">Zoantharia</named-content></kwd><kwd><named-content xmlns:xlink="http://www.w3.org/1999/xlink" content-type="family">Parazoanthidae</named-content></kwd></kwd-group><mixed-citation publication-type="journal"><person-group><name><surname>Kise</surname><given-names>Hiroki</given-names></name><name><surname>Fujii</surname><given-names>Takuma</given-names></name><name><surname>Masucci</surname><given-names>Giovanni Diego</given-names></name><name><surname>Biondi</surname><given-names>Piera</given-names></name><name><surname>Reimer</surname><given-names>James Davis</given-names></name></person-group><article-title>Three new species and the molecular phylogeny of <italic><tp:taxon-name><tp:taxon-name-part taxon-name-part-type="genus" reg="Antipathozoanthus">Antipathozoanthus</tp:taxon-name-part></tp:taxon-name></italic> from the Indo-Pacific Ocean (<tp:taxon-name><tp:taxon-name-part taxon-name-part-type="class">Anthozoa</tp:taxon-name-part></tp:taxon-name>, <tp:taxon-name><tp:taxon-name-part taxon-name-part-type="subclass">Hexacorallia</tp:taxon-name-part></tp:taxon-name>, <tp:taxon-name><tp:taxon-name-part taxon-name-part-type="order">Zoantharia</tp:taxon-name-part></tp:taxon-name>)</article-title><source>Zookeys</source><day>29</day><month>12</month><year>2017</year><volume>2017</volume><issue>725</issue><fpage>97</fpage><lpage>122</lpage><pub-id pub-id-type="doi">10.3897/zookeys.725.21006</pub-id></mixed-citation></tp:treatment-meta><tp:nomenclature><tp:taxon-name>
                          <tp:taxon-name-part taxon-name-part-type="genus" reg="Antipathozoanthus">Antipathozoanthus</tp:taxon-name-part>
                          <tp:taxon-name-part taxon-name-part-type="species" reg="remengesaui">remengesaui</tp:taxon-name-part>
                          <object-id xmlns:xlink="http://www.w3.org/1999/xlink" content-type="zoobank" xlink:type="simple">http://zoobank.org/758A60AA-6D66-441A-8D54-2181F5ACF48D</object-id>
                        </tp:taxon-name><tp:taxon-status xmlns:xlink="http://www.w3.org/1999/xlink" xlink:type="simple">sp. n.</tp:taxon-status><xref ref-type="fig" rid="F2">Fig. 2c</xref><!--PageBreak--><tp:nomenclature-citation-list><tp:nomenclature-citation><tp:taxon-name>
                              <tp:taxon-name-part taxon-name-part-type="genus" reg="Antipathozoanthus">Antipathozoanthus</tp:taxon-name-part>
                            </tp:taxon-name><comment>sp. sensu <xref ref-type="bibr" rid="B29">Reimer et al. 2014a</xref>, 2, fig. 1d</comment></tp:nomenclature-citation><tp:nomenclature-citation><tp:taxon-name>
                              <tp:taxon-name-part taxon-name-part-type="genus" reg="Antipathozoanthus">Antipathozoanthus</tp:taxon-name-part>
                            </tp:taxon-name><comment>sp. 1 sensu <xref ref-type="bibr" rid="B24">Reimer and Fujii 2017</xref>, 304, fig. 14.4c.</comment></tp:nomenclature-citation></tp:nomenclature-citation-list></tp:nomenclature><tp:treatment-sec sec-type="material" id="SECID0EFLBI"><title>Material examined.</title><p>
              <italic>Holotype</italic>: <named-content xmlns:xlink="http://www.w3.org/1999/xlink" content-type="dwc:institutional_code" xlink:type="simple">NSMT</named-content>-Co1603 (<abbrev xmlns:xlink="http://www.w3.org/1999/xlink" content-type="institution" xlink:title="Molecular Invertebrate Systematics and Ecology Laboratory, University of the Ryukyus, Nishihara, Okinawa, Japan" id="ABBRID0EVLBI" xlink:type="simple">MISE</abbrev>-PALAU2), colony of approximately 70 polyps connected by poorly developed white coenenchyme on genus <italic><tp:taxon-name><tp:taxon-name-part taxon-name-part-type="genus" reg="Antipathes">Antipathes</tp:taxon-name-part></tp:taxon-name></italic> antipatharian (<tp:taxon-name><tp:taxon-name-part taxon-name-part-type="subclass">Hexacorallia</tp:taxon-name-part></tp:taxon-name>: <tp:taxon-name><tp:taxon-name-part taxon-name-part-type="order">Antipatharia</tp:taxon-name-part></tp:taxon-name>: <tp:taxon-name><tp:taxon-name-part taxon-name-part-type="family">Antipathidae</tp:taxon-name-part></tp:taxon-name>). Preserved polyps approximately 1.5–3.0 mm in diameter, and approximately 1.5–2.0 mm in height from coenenchyme. Collected from Blue Hole, Palau (<named-content xmlns:xlink="http://www.w3.org/1999/xlink" content-type="dwc:verbatimCoordinates" xlink:type="simple"><named-content content-type="geo-json" specific-use="{&#34;type&#34;:&#34;Point&#34;,&#34;coordinates&#34;:[134.223139,7.141500]}" id="NCID0ETMBI" xlink:type="simple">7°8'29.4"N, 134°13'23.3"E</named-content></named-content>) at a depth of 23 m by JDR, 15 September 2014.</p><p>
              <italic>Paratypes</italic>: <named-content xmlns:xlink="http://www.w3.org/1999/xlink" content-type="dwc:institutional_code" xlink:type="simple">RMNH</named-content>.Coel.42321 (<abbrev xmlns:xlink="http://www.w3.org/1999/xlink" content-type="institution" xlink:title="Molecular Invertebrate Systematics and Ecology Laboratory, University of the Ryukyus, Nishihara, Okinawa, Japan" id="ABBRID0EENBI" xlink:type="simple">MISE</abbrev>-MAL84), collected from Wall Street, Maldives (<named-content xmlns:xlink="http://www.w3.org/1999/xlink" content-type="dwc:verbatimCoordinates" xlink:type="simple"><named-content content-type="geo-json" specific-use="{&#34;type&#34;:&#34;Point&#34;,&#34;coordinates&#34;:[72.979583,3.120611]}" id="NCID0EMNBI" xlink:type="simple">3°07'14.2"N, 72°58'46.5"E</named-content></named-content>) at a depth of 9 m by JDR, 7 May 2014; <named-content xmlns:xlink="http://www.w3.org/1999/xlink" content-type="dwc:institutional_code" xlink:type="simple">RUMF</named-content>-ZG-4397 (<abbrev xmlns:xlink="http://www.w3.org/1999/xlink" content-type="institution" xlink:title="Molecular Invertebrate Systematics and Ecology Laboratory, University of the Ryukyus, Nishihara, Okinawa, Japan" id="ABBRID0EZNBI" xlink:type="simple">MISE</abbrev>-MAL85), collected from Wall Street, Maldives (<named-content xmlns:xlink="http://www.w3.org/1999/xlink" content-type="dwc:verbatimCoordinates" xlink:type="simple"><named-content content-type="geo-json" specific-use="{&#34;type&#34;:&#34;Point&#34;,&#34;coordinates&#34;:[72.979583,3.120611]}" id="NCID0EBOBI" xlink:type="simple">3°07'14.2"N, 72°58'46.5"E</named-content></named-content>) at a depth of 9 m by JDR, 7 May 2014; <named-content xmlns:xlink="http://www.w3.org/1999/xlink" content-type="dwc:institutional_code" xlink:type="simple">RUMF</named-content>-ZG-4398 (<abbrev xmlns:xlink="http://www.w3.org/1999/xlink" content-type="institution" xlink:title="Molecular Invertebrate Systematics and Ecology Laboratory, University of the Ryukyus, Nishihara, Okinawa, Japan" id="ABBRID0EOOBI" xlink:type="simple">MISE</abbrev>-JDR209), collected from Yanbu, Saudi Arabia, (<named-content xmlns:xlink="http://www.w3.org/1999/xlink" content-type="dwc:verbatimCoordinates" xlink:type="simple"><named-content content-type="geo-json" specific-use="{&#34;type&#34;:&#34;Point&#34;,&#34;coordinates&#34;:[37.233333,24.433333]}" id="NCID0EWOBI" xlink:type="simple">24°26'N, 37°14'E</named-content></named-content>) at a depth of 11 m by JDR, 4 October 2013; <named-content xmlns:xlink="http://www.w3.org/1999/xlink" content-type="dwc:institutional_code" xlink:type="simple">RUMF</named-content>-ZG-4399 (<abbrev xmlns:xlink="http://www.w3.org/1999/xlink" content-type="institution" xlink:title="Molecular Invertebrate Systematics and Ecology Laboratory, University of the Ryukyus, Nishihara, Okinawa, Japan" id="ABBRID0EDPBI" xlink:type="simple">MISE</abbrev>-TF102), collected from Okoga-shima Island, Kagoshima, Japan (<named-content xmlns:xlink="http://www.w3.org/1999/xlink" content-type="dwc:verbatimCoordinates" xlink:type="simple"><named-content content-type="geo-json" specific-use="{&#34;type&#34;:&#34;Point&#34;,&#34;coordinates&#34;:[130.592225,31.566319]}" id="NCID0ELPBI" xlink:type="simple">31°33'58.75"N, 130°35'32.01"E</named-content></named-content>) at a depth of 20 m by TF, 26 July 2011; <named-content xmlns:xlink="http://www.w3.org/1999/xlink" content-type="dwc:institutional_code" xlink:type="simple">RUMF</named-content>-ZG-4400 (<abbrev xmlns:xlink="http://www.w3.org/1999/xlink" content-type="institution" xlink:title="Molecular Invertebrate Systematics and Ecology Laboratory, University of the Ryukyus, Nishihara, Okinawa, Japan" id="ABBRID0EYPBI" xlink:type="simple">MISE</abbrev>-TF103), collected from Okoga-shima Island, Kagoshima, Japan (<named-content xmlns:xlink="http://www.w3.org/1999/xlink" content-type="dwc:verbatimCoordinates" xlink:type="simple"><named-content content-type="geo-json" specific-use="{&#34;type&#34;:&#34;Point&#34;,&#34;coordinates&#34;:[130.592225,31.566319]}" id="NCID0EAQBI" xlink:type="simple">31°33'58.75"N, 130°35'32.01"E</named-content></named-content>) at a depth of 40 m by TF, 26 July 2011.</p><p>
              <italic>Other materials examined</italic>: <abbrev xmlns:xlink="http://www.w3.org/1999/xlink" content-type="institution" xlink:title="Molecular Invertebrate Systematics and Ecology Laboratory, University of the Ryukyus, Nishihara, Okinawa, Japan" id="ABBRID0EJQBI" xlink:type="simple">MISE</abbrev>-PALAU3, collected from Siaes Tunnel, Palau (<named-content xmlns:xlink="http://www.w3.org/1999/xlink" content-type="dwc:verbatimCoordinates" xlink:type="simple"><named-content content-type="geo-json" specific-use="{&#34;type&#34;:&#34;Point&#34;,&#34;coordinates&#34;:[134.220361,7.315222]}" id="NCID0ERQBI" xlink:type="simple">7°18'54.8"N, 134°13'13.3"E</named-content></named-content>) at a depth of 37 m by JDR, 15 September 2014; <abbrev xmlns:xlink="http://www.w3.org/1999/xlink" content-type="institution" xlink:title="Molecular Invertebrate Systematics and Ecology Laboratory, University of the Ryukyus, Nishihara, Okinawa, Japan" id="ABBRID0EWQBI" xlink:type="simple">MISE</abbrev>-PALAU4, collected from Blue Hole, Palau (<named-content xmlns:xlink="http://www.w3.org/1999/xlink" content-type="dwc:verbatimCoordinates" xlink:type="simple"><named-content content-type="geo-json" specific-use="{&#34;type&#34;:&#34;Point&#34;,&#34;coordinates&#34;:[134.223139,7.141500]}" id="NCID0E5QBI" xlink:type="simple">7°8'29.4"N, 134°13'23.3"E</named-content></named-content>) at a depth of 28 m by JDR, 12 September 2014; <abbrev xmlns:xlink="http://www.w3.org/1999/xlink" content-type="institution" xlink:title="Molecular Invertebrate Systematics and Ecology Laboratory, University of the Ryukyus, Nishihara, Okinawa, Japan" id="ABBRID0EDRBI" xlink:type="simple">MISE</abbrev>-KINKO2, collected from Hakamagoshi, Sakurajima, Kagoshima, Japan (<named-content xmlns:xlink="http://www.w3.org/1999/xlink" content-type="dwc:verbatimCoordinates" xlink:type="simple"><named-content content-type="geo-json" specific-use="{&#34;type&#34;:&#34;Point&#34;,&#34;coordinates&#34;:[130.591056,31.589861]}" id="NCID0ELRBI" xlink:type="simple">31°35'23.5"N, 130.35.27.8"E</named-content></named-content>) at a depth of 21 m by JDR, 20 September 2015; <abbrev xmlns:xlink="http://www.w3.org/1999/xlink" content-type="institution" xlink:title="Molecular Invertebrate Systematics and Ecology Laboratory, University of the Ryukyus, Nishihara, Okinawa, Japan" id="ABBRID0EQRBI" xlink:type="simple">MISE</abbrev>-TF173, collected from Onna, Okinawa, Japan (<named-content xmlns:xlink="http://www.w3.org/1999/xlink" content-type="dwc:verbatimCoordinates" xlink:type="simple"><named-content content-type="geo-json" specific-use="{&#34;type&#34;:&#34;Point&#34;,&#34;coordinates&#34;:[127.785339,26.439139]}" id="NCID0EYRBI" xlink:type="simple">26°26'20.9"N, 127°47'7.22"N</named-content></named-content>) at depth of 15 m by TF, 27 June 2014; <abbrev xmlns:xlink="http://www.w3.org/1999/xlink" content-type="institution" xlink:title="Molecular Invertebrate Systematics and Ecology Laboratory, University of the Ryukyus, Nishihara, Okinawa, Japan" id="ABBRID0E4RBI" xlink:type="simple">MISE</abbrev>-MAL46, collected from Coral Garden, Maldives (<named-content xmlns:xlink="http://www.w3.org/1999/xlink" content-type="dwc:verbatimCoordinates" xlink:type="simple"><named-content content-type="geo-json" specific-use="{&#34;type&#34;:&#34;Point&#34;,&#34;coordinates&#34;:[72.967917,3.090083]}" id="NCID0EFSBI" xlink:type="simple">3°05'24.3"N, 72°58'04.5"E</named-content></named-content>) at a depth of 24 m by JDR, 6 May 2014; <abbrev xmlns:xlink="http://www.w3.org/1999/xlink" content-type="institution" xlink:title="Molecular Invertebrate Systematics and Ecology Laboratory, University of the Ryukyus, Nishihara, Okinawa, Japan" id="ABBRID0EKSBI" xlink:type="simple">MISE</abbrev>-MAL82, collected from Wall Street, Maldives (<named-content xmlns:xlink="http://www.w3.org/1999/xlink" content-type="dwc:verbatimCoordinates" xlink:type="simple"><named-content content-type="geo-json" specific-use="{&#34;type&#34;:&#34;Point&#34;,&#34;coordinates&#34;:[72.979583,3.120611]}" id="NCID0ESSBI" xlink:type="simple">3°07'14.2"N, 72°58'46.5"E</named-content></named-content>) at a depth of 9 m by JDR, 7 May 2014; <abbrev xmlns:xlink="http://www.w3.org/1999/xlink" content-type="institution" xlink:title="Molecular Invertebrate Systematics and Ecology Laboratory, University of the Ryukyus, Nishihara, Okinawa, Japan" id="ABBRID0EXSBI" xlink:type="simple">MISE</abbrev>-MAL83, <!--PageBreak-->collected from Wall Street, Maldives (<named-content xmlns:xlink="http://www.w3.org/1999/xlink" content-type="dwc:verbatimCoordinates" xlink:type="simple"><named-content content-type="geo-json" specific-use="{&#34;type&#34;:&#34;Point&#34;,&#34;coordinates&#34;:[72.979583,3.120611]}" id="NCID0EBTBI" xlink:type="simple">3°07'14.2"N, 72°58'46.5"E</named-content></named-content>) at a depth of 9 m by JDR, 7 May 2014; <abbrev xmlns:xlink="http://www.w3.org/1999/xlink" content-type="institution" xlink:title="Molecular Invertebrate Systematics and Ecology Laboratory, University of the Ryukyus, Nishihara, Okinawa, Japan" id="ABBRID0EGTBI" xlink:type="simple">MISE</abbrev>-MAL2502602, collected from Capital Reef, Maldives (<named-content xmlns:xlink="http://www.w3.org/1999/xlink" content-type="dwc:verbatimCoordinates" xlink:type="simple"><named-content content-type="geo-json" specific-use="{&#34;type&#34;:&#34;Point&#34;,&#34;coordinates&#34;:[72.889222,3.048833]}" id="NCID0EOTBI" xlink:type="simple">3°02'55.8"N, 72°53'21.2"E</named-content></named-content>) at a depth of 19 m by Marco Oliverio, 16 May 2014; <abbrev xmlns:xlink="http://www.w3.org/1999/xlink" content-type="institution" xlink:title="Molecular Invertebrate Systematics and Ecology Laboratory, University of the Ryukyus, Nishihara, Okinawa, Japan" id="ABBRID0ETTBI" xlink:type="simple">MISE</abbrev>-MAL145, collected from Wall Street, Maldives (<named-content xmlns:xlink="http://www.w3.org/1999/xlink" content-type="dwc:verbatimCoordinates" xlink:type="simple"><named-content content-type="geo-json" specific-use="{&#34;type&#34;:&#34;Point&#34;,&#34;coordinates&#34;:[72.979583,3.120611]}" id="NCID0E2TBI" xlink:type="simple">3°07'14.2"N, 72°58'46.5"E</named-content></named-content>) at a depth of 12 m by JDR, 10 May 2014; <abbrev xmlns:xlink="http://www.w3.org/1999/xlink" content-type="institution" xlink:title="Molecular Invertebrate Systematics and Ecology Laboratory, University of the Ryukyus, Nishihara, Okinawa, Japan" id="ABBRID0EAUBI" xlink:type="simple">MISE</abbrev>-MAL147, collected from Wall Street, Maldives (<named-content xmlns:xlink="http://www.w3.org/1999/xlink" content-type="dwc:verbatimCoordinates" xlink:type="simple"><named-content content-type="geo-json" specific-use="{&#34;type&#34;:&#34;Point&#34;,&#34;coordinates&#34;:[72.979583,3.120611]}" id="NCID0EIUBI" xlink:type="simple">3°07'14.2"N, 72°58'46.5"E</named-content></named-content>) at a depth of 10 m by JDR, 10 May 2014; <abbrev xmlns:xlink="http://www.w3.org/1999/xlink" content-type="institution" xlink:title="Molecular Invertebrate Systematics and Ecology Laboratory, University of the Ryukyus, Nishihara, Okinawa, Japan" id="ABBRID0ENUBI" xlink:type="simple">MISE</abbrev>-MAL261, collected from Wall Street, Maldives (<named-content xmlns:xlink="http://www.w3.org/1999/xlink" content-type="dwc:verbatimCoordinates" xlink:type="simple"><named-content content-type="geo-json" specific-use="{&#34;type&#34;:&#34;Point&#34;,&#34;coordinates&#34;:[72.979583,3.120611]}" id="NCID0EVUBI" xlink:type="simple">3°07'14.2"N, 72°58'46.5"E</named-content></named-content>) at a depth of 9 m by JDR, 17 May 2014; <abbrev xmlns:xlink="http://www.w3.org/1999/xlink" content-type="institution" xlink:title="Molecular Invertebrate Systematics and Ecology Laboratory, University of the Ryukyus, Nishihara, Okinawa, Japan" id="ABBRID0E1UBI" xlink:type="simple">MISE</abbrev>-HK70, collected from Siaes Tunnel, Palau (<named-content xmlns:xlink="http://www.w3.org/1999/xlink" content-type="dwc:verbatimCoordinates" xlink:type="simple"><named-content content-type="geo-json" specific-use="{&#34;type&#34;:&#34;Point&#34;,&#34;coordinates&#34;:[134.220361,7.315222]}" id="NCID0ECVBI" xlink:type="simple">7°18'54.8"N, 134°13'13.3"E</named-content></named-content>) by Hiroki Kise (HK), 12 September 2014, depth not available; <abbrev xmlns:xlink="http://www.w3.org/1999/xlink" content-type="institution" xlink:title="Molecular Invertebrate Systematics and Ecology Laboratory, University of the Ryukyus, Nishihara, Okinawa, Japan" id="ABBRID0EHVBI" xlink:type="simple">MISE</abbrev>-HK90, collected from Blue Hole, Palau (<named-content xmlns:xlink="http://www.w3.org/1999/xlink" content-type="dwc:verbatimCoordinates" xlink:type="simple"><named-content content-type="geo-json" specific-use="{&#34;type&#34;:&#34;Point&#34;,&#34;coordinates&#34;:[134.223139,7.141500]}" id="NCID0EPVBI" xlink:type="simple">7°8'29.4"N, 134°13'23.3"E</named-content></named-content>) at a depth of 22 m by HK, 15 September 2014; <abbrev xmlns:xlink="http://www.w3.org/1999/xlink" content-type="institution" xlink:title="Molecular Invertebrate Systematics and Ecology Laboratory, University of the Ryukyus, Nishihara, Okinawa, Japan" id="ABBRID0EUVBI" xlink:type="simple">MISE</abbrev>-JDR211, collected from Yanbu, Saudi Arabia, (<named-content xmlns:xlink="http://www.w3.org/1999/xlink" content-type="dwc:verbatimCoordinates" xlink:type="simple"><named-content content-type="geo-json" specific-use="{&#34;type&#34;:&#34;Point&#34;,&#34;coordinates&#34;:[37.233333,24.433333]}" id="NCID0E3VBI" xlink:type="simple">24°26'N, 37°14'E</named-content></named-content>) at a depth of 12 m by JDR, 4 October 2013; <abbrev xmlns:xlink="http://www.w3.org/1999/xlink" content-type="institution" xlink:title="Molecular Invertebrate Systematics and Ecology Laboratory, University of the Ryukyus, Nishihara, Okinawa, Japan" id="ABBRID0EBWBI" xlink:type="simple">MISE</abbrev>-JDR214, collected from Yanbu, Saudi Arabia, (<named-content xmlns:xlink="http://www.w3.org/1999/xlink" content-type="dwc:verbatimCoordinates" xlink:type="simple"><named-content content-type="geo-json" specific-use="{&#34;type&#34;:&#34;Point&#34;,&#34;coordinates&#34;:[37.233333,24.433333]}" id="NCID0EJWBI" xlink:type="simple">24°26'N, 37°14'E</named-content></named-content>) at a depth of 12 m by JDR, 4 October 2013.</p></tp:treatment-sec><tp:treatment-sec sec-type="diagnosis" id="SECID0EOWBI"><title>Diagnosis.</title><p>
              <italic>External morphology</italic>: Polyps <italic>in situ</italic> are approximately 4–8 mm in diameter, and approximately 3–8 mm in height <italic>in situ</italic> when oral disks expanded (Fig. <xref ref-type="fig" rid="F2">2</xref>). Colonial zoantharian, white or off-white polyps that may be solitary or connected by a white and poorly developed coenenchyme on <italic><tp:taxon-name><tp:taxon-name-part taxon-name-part-type="genus" reg="Antipathes">Antipathes</tp:taxon-name-part></tp:taxon-name></italic> substrate. <italic><tp:taxon-name><tp:taxon-name-part taxon-name-part-type="genus" reg="Antipathozoanthus">Antipathozoanthus</tp:taxon-name-part> <tp:taxon-name-part taxon-name-part-type="species" reg="remengesaui">remengesaui</tp:taxon-name-part></tp:taxon-name></italic> sp. n. has approximately 40–42 tentacles that are pinkish or/and translucent. Tentacles are usually as long as open oral disk diameter. Oral disk is pink or bright brown in color, and the capitulum is also pinkish or bright brown in color when polyps are closed. Polyps encrusted with visible sand particles (1–3 mm) in their coenenchyme and ectodermal tissue. Colonies attached on axis from proximal extremity to base of <italic><tp:taxon-name><tp:taxon-name-part taxon-name-part-type="genus" reg="Antipathes">Antipathes</tp:taxon-name-part></tp:taxon-name></italic>.</p><p>
              <italic>Internal morphology</italic>: Cteniform endodermal marginal muscle sensu <xref ref-type="bibr" rid="B42">Swain et al. 2015</xref> (Fig. <xref ref-type="fig" rid="F4">4</xref>). Azooxanthellate. The large scattered lacunae in ectoderm and mesogleal are present due to their encrustations.</p><fig id="F4" position="float" orientation="portrait"><label>Figure 4.</label><caption><p>Images of histological section of <italic><tp:taxon-name><tp:taxon-name-part taxon-name-part-type="genus" reg="Antipathozoanthus">Antipathozoanthus</tp:taxon-name-part></tp:taxon-name></italic> species. <bold>a</bold> longitudinal section of <italic><tp:taxon-name><tp:taxon-name-part taxon-name-part-type="genus" reg="Antipathozoanthus">A.</tp:taxon-name-part> <tp:taxon-name-part taxon-name-part-type="species" reg="remengesaui">remengesaui</tp:taxon-name-part></tp:taxon-name></italic> sp. n. <bold>b</bold> longitudinal section of <italic><tp:taxon-name><tp:taxon-name-part taxon-name-part-type="genus" reg="Antipathozoanthus">A.</tp:taxon-name-part> <tp:taxon-name-part taxon-name-part-type="species" reg="cavernus">cavernus</tp:taxon-name-part></tp:taxon-name></italic> sp. n.. Abbreviations: (<abbrev xmlns:xlink="http://www.w3.org/1999/xlink" xlink:title="cteniform endodermal marginal muscle" id="ABBRID0EMZBI" xlink:type="simple">CEMM</abbrev>) cteniform endodermal marginal muscle, (<abbrev xmlns:xlink="http://www.w3.org/1999/xlink" xlink:title="oral disk" id="ABBRID0EQZBI" xlink:type="simple">OD</abbrev>) oral disk, (A) actinopharynx. Scale bars: <bold>a</bold> 200 µm, <bold>b</bold> 50 µm.</p></caption><graphic xmlns:xlink="http://www.w3.org/1999/xlink" xlink:href="zookeys-725-097-g004.jpg" position="float" orientation="portrait" xlink:type="simple" id="oo_177091.jpg"/></fig><p>
              <italic>Cnidae</italic>: Holotrichs (large and medium), basitrichs and microbasic p-mastigophores (usually difficult to distinguish), spirocysts (Fig. <xref ref-type="fig" rid="F3">3</xref>; Table <xref ref-type="table" rid="T2">2</xref>).</p></tp:treatment-sec><tp:treatment-sec sec-type="habitat" id="SECID0EJ1BI"><title>Habitat and distribution.</title><p>
              <italic><tp:taxon-name><tp:taxon-name-part taxon-name-part-type="genus" reg="Antipathozoanthus">Antipathozoanthus</tp:taxon-name-part> <tp:taxon-name-part taxon-name-part-type="species" reg="remengesaui">remengesaui</tp:taxon-name-part></tp:taxon-name></italic> sp. n. has been found on the sides and/or floors of cave entrance, and always on <italic><tp:taxon-name><tp:taxon-name-part taxon-name-part-type="genus" reg="Antipathes">Antipathes</tp:taxon-name-part></tp:taxon-name></italic>. Specimens were collected from depths of 9 to 40 m. This species is known from Palau, Kagoshima in Japan, the Maldives, and the Red Sea.</p></tp:treatment-sec><tp:treatment-sec sec-type="Differential diagnosis" id="SECID0EB2BI"><title>Differential diagnosis.</title><p>In the Pacific, <italic><tp:taxon-name><tp:taxon-name-part taxon-name-part-type="genus" reg="Antipathozoanthus">Antipathozoanthus</tp:taxon-name-part> <tp:taxon-name-part taxon-name-part-type="species" reg="remengesaui">remengesaui</tp:taxon-name-part></tp:taxon-name></italic> sp. n. can be distinguished from <italic><tp:taxon-name><tp:taxon-name-part taxon-name-part-type="genus" reg="Antipathozoanthus">A.</tp:taxon-name-part> <tp:taxon-name-part taxon-name-part-type="species" reg="hickmani">hickmani</tp:taxon-name-part></tp:taxon-name></italic> by the development of the coenenchyme and in part by polyp size; the larger polyps (4–12 mm in diameter and 4–15 mm in height) of <italic><tp:taxon-name><tp:taxon-name-part taxon-name-part-type="genus" reg="Antipathozoanthus">A.</tp:taxon-name-part> <tp:taxon-name-part taxon-name-part-type="species" reg="hickmani">hickmani</tp:taxon-name-part></tp:taxon-name></italic> are connected by a well-developed coenenchyme on <italic><tp:taxon-name><tp:taxon-name-part taxon-name-part-type="genus" reg="Antipathes">Antipathes</tp:taxon-name-part> <tp:taxon-name-part taxon-name-part-type="species" reg="galapagensis">galapagensis</tp:taxon-name-part></tp:taxon-name></italic>, while the slightly smaller polyps (4–8 mm in diameter and 3–8 mm in height <italic>in situ</italic>) of <italic><tp:taxon-name><tp:taxon-name-part taxon-name-part-type="genus" reg="Antipathozoanthus">A.</tp:taxon-name-part> <tp:taxon-name-part taxon-name-part-type="species" reg="remengesaui">remengesaui</tp:taxon-name-part></tp:taxon-name></italic> sp. n. are either connected by a poorly developed coenenchyme or may even be solitary on <italic><tp:taxon-name><tp:taxon-name-part taxon-name-part-type="genus" reg="Antipathes">Antipathes</tp:taxon-name-part></tp:taxon-name></italic>. Additionally, the cnidomes of these species are different; <italic><tp:taxon-name><tp:taxon-name-part taxon-name-part-type="genus" reg="Antipathozoanthus">A.</tp:taxon-name-part> <tp:taxon-name-part taxon-name-part-type="species" reg="hickmani">hickmani</tp:taxon-name-part></tp:taxon-name></italic> does not have spirocysts in the column, while <italic><tp:taxon-name><tp:taxon-name-part taxon-name-part-type="genus" reg="Antipathozoanthus">A.</tp:taxon-name-part> <tp:taxon-name-part taxon-name-part-type="species" reg="remengesaui">remengesaui</tp:taxon-name-part></tp:taxon-name></italic> sp. n. has spirocysts in the column.</p><!--PageBreak--></tp:treatment-sec><tp:treatment-sec sec-type="remarks" id="SECID0E54BI"><title>Remarks.</title><p>The <italic><tp:taxon-name><tp:taxon-name-part taxon-name-part-type="genus" reg="Antipathozoanthus">Antipathozoanthus</tp:taxon-name-part> <tp:taxon-name-part taxon-name-part-type="species" reg="remengesaui">remengesaui</tp:taxon-name-part></tp:taxon-name></italic> sp. n. specimens found in Kagoshima, Japan have different morphological features compared to the specimens found in all other regions. Specimens collected from Kagoshima have relatively large polyps (6–8 mm in diameter, and approximately 5–8 mm in height <italic>in situ</italic>) compared to specimens from other regions. The coloration of oral disks is also different between Kagoshima and other regions; <italic><tp:taxon-name><tp:taxon-name-part taxon-name-part-type="genus" reg="Antipathozoanthus">A.</tp:taxon-name-part> <tp:taxon-name-part taxon-name-part-type="species" reg="remengesaui">remengesaui</tp:taxon-name-part></tp:taxon-name></italic> sp. n. from Kagoshima has a bright brown oral disk, while those from other regions have pink oral disks. However, sequences of these specimens collected from all regions formed a monophyletic clade for all genetic markers including ITS-rDNA. In terms of substrate organisms, <italic><tp:taxon-name><tp:taxon-name-part taxon-name-part-type="genus" reg="Antipathozoanthus">A.</tp:taxon-name-part> <tp:taxon-name-part taxon-name-part-type="species" reg="remengesaui">remengesaui</tp:taxon-name-part></tp:taxon-name></italic> sp. n. collected from all regions in this study was associated with black corals of the genus <italic><tp:taxon-name><tp:taxon-name-part taxon-name-part-type="genus" reg="Antipathes">Antipathes</tp:taxon-name-part></tp:taxon-name></italic>. Here, we have described this group as a single species, <italic><tp:taxon-name><tp:taxon-name-part taxon-name-part-type="genus" reg="Antipathozoanthus">A.</tp:taxon-name-part> <tp:taxon-name-part taxon-name-part-type="species" reg="remengesaui">remengesaui</tp:taxon-name-part></tp:taxon-name></italic> sp. n., based on phylogeny and substrate specificity, although we have excluded some specimens for which we could not amplify ITS-rDNA successfully from the type series.</p></tp:treatment-sec><tp:treatment-sec sec-type="etymology" id="SECID0EZ6BI"><title>Etymology.</title><p>
              <italic><tp:taxon-name><tp:taxon-name-part taxon-name-part-type="genus" reg="Antipathozoanthus">Antipathozoanthus</tp:taxon-name-part> <tp:taxon-name-part taxon-name-part-type="species" reg="remengesaui">remengesaui</tp:taxon-name-part></tp:taxon-name></italic> sp. n. is named after Tommy Esang Remengesau, Jr., the current president of the Republic of Palau, who has greatly contributed to marine research and conservation in Palau.</p><p>Common name. Momoiro-mame-tsuno-sunaginchaku (new Japanese name).</p></tp:treatment-sec><tp:treatment-sec><!--Section generated to contain objects referenced in tp:taxon-treatment.--><fig id="F2" position="float" orientation="portrait"><label>Figure 2.</label><caption><p>Polyp images of <italic><tp:taxon-name><tp:taxon-name-part taxon-name-part-type="genus" reg="Antipathozoanthus">Antipathozoanthus</tp:taxon-name-part> <tp:taxon-name-part taxon-name-part-type="species" reg="obscurus">obscurus</tp:taxon-name-part></tp:taxon-name></italic> sp. n., <italic><tp:taxon-name><tp:taxon-name-part taxon-name-part-type="genus" reg="Antipathozoanthus">A.</tp:taxon-name-part> <tp:taxon-name-part taxon-name-part-type="species" reg="remengesaui">remengesaui</tp:taxon-name-part></tp:taxon-name></italic> sp. n. and <italic><tp:taxon-name><tp:taxon-name-part taxon-name-part-type="genus" reg="Antipathozoanthus">A.</tp:taxon-name-part> <tp:taxon-name-part taxon-name-part-type="species" reg="cavernus">cavernus</tp:taxon-name-part></tp:taxon-name></italic> sp. n. <italic>in situ</italic>. <bold>a</bold> <italic><tp:taxon-name><tp:taxon-name-part taxon-name-part-type="genus" reg="Antipathozoanthus">A.</tp:taxon-name-part> <tp:taxon-name-part taxon-name-part-type="species" reg="obscurus">obscurus</tp:taxon-name-part></tp:taxon-name></italic> sp. n. . <named-content xmlns:xlink="http://www.w3.org/1999/xlink" content-type="dwc:institutional_code" xlink:type="simple">NSMT</named-content>-Co1602 (<abbrev xmlns:xlink="http://www.w3.org/1999/xlink" content-type="institution" xlink:title="Molecular Invertebrate Systematics and Ecology Laboratory, University of the Ryukyus, Nishihara, Okinawa, Japan" id="ABBRID0ER4BG" xlink:type="simple">MISE</abbrev>-BISE1), Collected from Cape Bise, Motobu, Okinawa-jima Island, Japan (<named-content xmlns:xlink="http://www.w3.org/1999/xlink" content-type="dwc:verbatimCoordinates" xlink:type="simple"><named-content content-type="geo-json" specific-use="{&#34;type&#34;:&#34;Point&#34;,&#34;coordinates&#34;:[127.880333,26.709556]}" id="NCID0EZ4BG" xlink:type="simple">26°42'34.4"N, 127°52'49.2"E</named-content></named-content>) at a depth of 5 m by JDR, 14 August 2014. <bold>b</bold> <italic><tp:taxon-name><tp:taxon-name-part taxon-name-part-type="genus" reg="Antipathozoanthus">A.</tp:taxon-name-part> <tp:taxon-name-part taxon-name-part-type="species" reg="obscurus">obscurus</tp:taxon-name-part></tp:taxon-name></italic> sp. n., closed polyp with heavy encrustion by various fine sand particles. <abbrev xmlns:xlink="http://www.w3.org/1999/xlink" content-type="institution" xlink:title="Molecular Invertebrate Systematics and Ecology Laboratory, University of the Ryukyus, Nishihara, Okinawa, Japan" id="ABBRID0EL5BG" xlink:type="simple">MISE</abbrev>-TF54, collected from Cape Zanpa, Yomitan, Okinawa-jima Island, Japan (<named-content xmlns:xlink="http://www.w3.org/1999/xlink" content-type="dwc:verbatimCoordinates" xlink:type="simple"><named-content content-type="geo-json" specific-use="{&#34;type&#34;:&#34;Point&#34;,&#34;coordinates&#34;:[127.712139,26.440694]}" id="NCID0ET5BG" xlink:type="simple">26°26'26.5"N, 127°42'43.7"E</named-content></named-content>) at a depth of 3 m by TF, 6 April 2009. <bold>c</bold> <italic><tp:taxon-name><tp:taxon-name-part taxon-name-part-type="genus" reg="Antipathozoanthus">A.</tp:taxon-name-part> <tp:taxon-name-part taxon-name-part-type="species" reg="remengesaui">remengesaui</tp:taxon-name-part></tp:taxon-name></italic> sp. n., colony connected by poorly developed coenenchyme with white polyps on <italic><tp:taxon-name><tp:taxon-name-part taxon-name-part-type="genus" reg="Antipathes">Antipathes</tp:taxon-name-part></tp:taxon-name></italic> sp. <named-content xmlns:xlink="http://www.w3.org/1999/xlink" content-type="dwc:institutional_code" xlink:type="simple">NSMT</named-content>-Co1603 (<abbrev xmlns:xlink="http://www.w3.org/1999/xlink" content-type="institution" xlink:title="Molecular Invertebrate Systematics and Ecology Laboratory, University of the Ryukyus, Nishihara, Okinawa, Japan" id="ABBRID0EU6BG" xlink:type="simple">MISE</abbrev>-PALAU2) collected from Blue Hole, Palau (<named-content xmlns:xlink="http://www.w3.org/1999/xlink" content-type="dwc:verbatimCoordinates" xlink:type="simple"><named-content content-type="geo-json" specific-use="{&#34;type&#34;:&#34;Point&#34;,&#34;coordinates&#34;:[134.223139,7.141500]}" id="NCID0E36BG" xlink:type="simple">7°8'29.4"N, 134°13'23.3"E</named-content></named-content>) at a depth of 23 m by JDR, 15 September 2014 <bold>d</bold> <italic><tp:taxon-name><tp:taxon-name-part taxon-name-part-type="genus" reg="Antipathozoanthus">A.</tp:taxon-name-part> <tp:taxon-name-part taxon-name-part-type="species" reg="cavernus">cavernus</tp:taxon-name-part></tp:taxon-name></italic> sp. n., polyp connected by highly developed coenenchyme with orange ring around oral disk. <named-content xmlns:xlink="http://www.w3.org/1999/xlink" content-type="dwc:institutional_code" xlink:type="simple">RMNH</named-content>.Coel.42322 (<abbrev xmlns:xlink="http://www.w3.org/1999/xlink" content-type="institution" xlink:title="Molecular Invertebrate Systematics and Ecology Laboratory, University of the Ryukyus, Nishihara, Okinawa, Japan" id="ABBRID0EXAAI" xlink:type="simple">MISE</abbrev>-PALAU5) collected from Siaes Tunnel, Palau (<named-content xmlns:xlink="http://www.w3.org/1999/xlink" content-type="dwc:verbatimCoordinates" xlink:type="simple"><named-content content-type="geo-json" specific-use="{&#34;type&#34;:&#34;Point&#34;,&#34;coordinates&#34;:[134.220361,7.315222]}" id="NCID0E6AAI" xlink:type="simple">7°18'54.8"N, 134°13'13.3"E</named-content></named-content>) at a depth of 39 m by JDR, 1 September 2014.</p></caption><graphic xmlns:xlink="http://www.w3.org/1999/xlink" xlink:href="zookeys-725-097-g002.jpg" position="float" orientation="portrait" xlink:type="simple" id="oo_177089.jpg"/></fig><fig id="F3" position="float" orientation="portrait"><label>Figure 3.</label><caption><p>Cnidae in the tentacles, column, pharynx, and filament of <italic><tp:taxon-name><tp:taxon-name-part taxon-name-part-type="genus" reg="Antipathozoanthus">Antipathozoanthus</tp:taxon-name-part> <tp:taxon-name-part taxon-name-part-type="species" reg="obscurus">obscurus</tp:taxon-name-part></tp:taxon-name></italic> sp. n., <italic><tp:taxon-name><tp:taxon-name-part taxon-name-part-type="genus" reg="Antipathozoanthus">A.</tp:taxon-name-part> <tp:taxon-name-part taxon-name-part-type="species" reg="remengesaui">remengesaui</tp:taxon-name-part></tp:taxon-name></italic> sp. n. and <italic><tp:taxon-name><tp:taxon-name-part taxon-name-part-type="genus" reg="Antipathozoanthus">A.</tp:taxon-name-part> <tp:taxon-name-part taxon-name-part-type="species" reg="cavernus">cavernus</tp:taxon-name-part></tp:taxon-name></italic> sp. n., respectively. Abbreviations: (<abbrev xmlns:xlink="http://www.w3.org/1999/xlink" xlink:title="holotrich large" id="ABBRID0ECDAI" xlink:type="simple">HL</abbrev>) holotrich large, (<abbrev xmlns:xlink="http://www.w3.org/1999/xlink" xlink:title="holotrich medium" id="ABBRID0EGDAI" xlink:type="simple">HM</abbrev>) holotrich medium, (O) bastrichs or mastigophores, (S) spriocysts.</p></caption><graphic xmlns:xlink="http://www.w3.org/1999/xlink" xlink:href="zookeys-725-097-g003.jpg" position="float" orientation="portrait" xlink:type="simple" id="oo_177090.jpg"/></fig><table-wrap id="T2" position="float" orientation="portrait"><label>Table 2.</label><caption><p>Cnidae types and sizes observed in three new <tp:taxon-name><tp:taxon-name-part taxon-name-part-type="genus" reg="Antipathozoanthus">Antipathozoanthus</tp:taxon-name-part></tp:taxon-name> species. Frequency: relative abundance of cnidae type in decreasing order; numerous, common, occasional, rare (n = number of cnidae).</p></caption><table id="TID0E46AG" rules="all"><tbody><tr><th rowspan="1" colspan="1"/><th rowspan="1" colspan="1"/><th rowspan="1" colspan="4">
                      <italic><tp:taxon-name><tp:taxon-name-part taxon-name-part-type="genus" reg="Antipathozoanthus">Antipathozoanthus</tp:taxon-name-part> <tp:taxon-name-part taxon-name-part-type="species" reg="obscurus">obscurus</tp:taxon-name-part></tp:taxon-name></italic> sp. n.</th><th rowspan="1" colspan="4">
                      <italic><tp:taxon-name><tp:taxon-name-part taxon-name-part-type="genus" reg="Antipathozoanthus">A.</tp:taxon-name-part> <tp:taxon-name-part taxon-name-part-type="species" reg="remengesaui">remengesaui</tp:taxon-name-part></tp:taxon-name></italic> sp. n.</th><th rowspan="1" colspan="4">
                      <italic><tp:taxon-name><tp:taxon-name-part taxon-name-part-type="genus" reg="Antipathozoanthus">A.</tp:taxon-name-part> <tp:taxon-name-part taxon-name-part-type="species" reg="cavernus">cavernus</tp:taxon-name-part></tp:taxon-name></italic> sp. n.</th></tr><tr><th rowspan="1" colspan="1"/><th rowspan="1" colspan="1"/><th rowspan="1" colspan="1">Length (min-max, average)</th><th rowspan="1" colspan="1">Width (min-max, average)</th><th rowspan="1" colspan="1">n</th><th rowspan="1" colspan="1">Frequency</th><th rowspan="1" colspan="1">Length (min-max, average)</th><th rowspan="1" colspan="1">Width (min-max, average)</th><th rowspan="1" colspan="1">n</th><th rowspan="1" colspan="1">Frequency</th><th rowspan="1" colspan="1">Length (min-max, average)</th><th rowspan="1" colspan="1">Width (min-max, average)</th><th rowspan="1" colspan="1">n</th><th rowspan="1" colspan="1">Frequency</th></tr><tr><td rowspan="1" colspan="1">Tentacles</td><td rowspan="1" colspan="1">Spirocysts</td><td rowspan="1" colspan="1">11–20, 16.3</td><td rowspan="1" colspan="1">2–5, 3.1</td><td rowspan="1" colspan="1">48</td><td rowspan="1" colspan="1">Occasional</td><td rowspan="1" colspan="1">11–25, 18.0</td><td rowspan="1" colspan="1">2–7, 3.4</td><td rowspan="1" colspan="1">98</td><td rowspan="1" colspan="1">Numerous</td><td rowspan="1" colspan="1">14–25, 18.0</td><td rowspan="1" colspan="1">2–5, 2.9</td><td rowspan="1" colspan="1">137</td><td rowspan="1" colspan="1">Numerous</td></tr><tr><td rowspan="1" colspan="1"/><td rowspan="1" colspan="1">Holotrichs (L)</td><td rowspan="1" colspan="1">21–33, 28.1</td><td rowspan="1" colspan="1">10–15, 11.9</td><td rowspan="1" colspan="1">39</td><td rowspan="1" colspan="1">Occasional</td><td rowspan="1" colspan="1">20–29, 21.8</td><td rowspan="1" colspan="1">7–14, 10.1</td><td rowspan="1" colspan="1">27</td><td rowspan="1" colspan="1">Occasional</td><td rowspan="1" colspan="1">20–31, 22.7</td><td rowspan="1" colspan="1">9–17, 11.4</td><td rowspan="1" colspan="1">28</td><td rowspan="1" colspan="1">Occasional</td></tr><tr><td rowspan="1" colspan="1"/><td rowspan="1" colspan="1">Holotrichs (M)</td><td rowspan="1" colspan="1">–</td><td rowspan="1" colspan="1">–</td><td rowspan="1" colspan="1">–</td><td rowspan="1" colspan="1">–</td><td rowspan="1" colspan="1">10–19, 17.0</td><td rowspan="1" colspan="1">5–17, 9.9</td><td rowspan="1" colspan="1">105</td><td rowspan="1" colspan="1">Numerous</td><td rowspan="1" colspan="1">14–19, 17.9</td><td rowspan="1" colspan="1">7–14, 10.0</td><td rowspan="1" colspan="1">95</td><td rowspan="1" colspan="1">Numerous</td></tr><tr><td rowspan="1" colspan="1"/><td rowspan="1" colspan="1">Bastrichs and Mastigophores</td><td rowspan="1" colspan="1">–</td><td rowspan="1" colspan="1">–</td><td rowspan="1" colspan="1">–</td><td rowspan="1" colspan="1">–</td><td rowspan="1" colspan="1">10–23, 16.3</td><td rowspan="1" colspan="1">2–6, 4.2</td><td rowspan="1" colspan="1">31</td><td rowspan="1" colspan="1">Occasional</td><td rowspan="1" colspan="1">15–19, 16.7</td><td rowspan="1" colspan="1">4–6, 4.7</td><td rowspan="1" colspan="1">7</td><td rowspan="1" colspan="1">Rare</td></tr><tr><td rowspan="1" colspan="1"/><td rowspan="1" colspan="1"/><td rowspan="1" colspan="1"/><td rowspan="1" colspan="1"/><td rowspan="1" colspan="1"/><td rowspan="1" colspan="1"/><td rowspan="1" colspan="1"/><td rowspan="1" colspan="1"/><td rowspan="1" colspan="1"/><td rowspan="1" colspan="1"/><td rowspan="1" colspan="1"/><td rowspan="1" colspan="1"/><td rowspan="1" colspan="1"/><td rowspan="1" colspan="1"/></tr><tr><td rowspan="1" colspan="1">Column</td><td rowspan="1" colspan="1">Spirocysts</td><td rowspan="1" colspan="1">12–22, 18.2</td><td rowspan="1" colspan="1">2–5, 3.1</td><td rowspan="1" colspan="1">57</td><td rowspan="1" colspan="1">Numerous</td><td rowspan="1" colspan="1">17–25, 19.7</td><td rowspan="1" colspan="1">2–4, 3.1</td><td rowspan="1" colspan="1">20</td><td rowspan="1" colspan="1">Occasional</td><td rowspan="1" colspan="1">11–28, 17.5</td><td rowspan="1" colspan="1">2–16, 5.6</td><td rowspan="1" colspan="1">44</td><td rowspan="1" colspan="1">Numerous</td></tr><tr><td rowspan="1" colspan="1"/><td rowspan="1" colspan="1">Holotrichs (L)</td><td rowspan="1" colspan="1">22–34, 28.2</td><td rowspan="1" colspan="1">9–15, 11.8</td><td rowspan="1" colspan="1">78</td><td rowspan="1" colspan="1">Numerous</td><td rowspan="1" colspan="1">20–29, 25.1</td><td rowspan="1" colspan="1">9–17, 12.5</td><td rowspan="1" colspan="1">40</td><td rowspan="1" colspan="1">Occasional</td><td rowspan="1" colspan="1">20–32, 25.6</td><td rowspan="1" colspan="1">9–16, 11.2</td><td rowspan="1" colspan="1">24</td><td rowspan="1" colspan="1">Occasional</td></tr><tr><td rowspan="1" colspan="1"/><td rowspan="1" colspan="1">Holotrichs (M)</td><td rowspan="1" colspan="1">–</td><td rowspan="1" colspan="1">–</td><td rowspan="1" colspan="1">–</td><td rowspan="1" colspan="1"/><td rowspan="1" colspan="1">11–19, 17.0</td><td rowspan="1" colspan="1">8–12, 9.9</td><td rowspan="1" colspan="1">21</td><td rowspan="1" colspan="1">Occasional</td><td rowspan="1" colspan="1">12–19, 16.5</td><td rowspan="1" colspan="1">5–13, 8.8</td><td rowspan="1" colspan="1">40</td><td rowspan="1" colspan="1">Occasional</td></tr><tr><td rowspan="1" colspan="1"/><td rowspan="1" colspan="1">Bastrichs and Mastigophores</td><td rowspan="1" colspan="1">12–25, 18.2</td><td rowspan="1" colspan="1">2–5, 3.6</td><td rowspan="1" colspan="1">29</td><td rowspan="1" colspan="1">Occasional</td><td rowspan="1" colspan="1">14–18, 15.9</td><td rowspan="1" colspan="1">4–8, 5.9</td><td rowspan="1" colspan="1">16</td><td rowspan="1" colspan="1">Common</td><td rowspan="1" colspan="1">2</td><td rowspan="1" colspan="1">5</td><td rowspan="1" colspan="1">1</td><td rowspan="1" colspan="1">Rare</td></tr><tr><td rowspan="1" colspan="1"/><td rowspan="1" colspan="1"/><td rowspan="1" colspan="1"/><td rowspan="1" colspan="1"/><td rowspan="1" colspan="1"/><td rowspan="1" colspan="1"/><td rowspan="1" colspan="1"/><td rowspan="1" colspan="1"/><td rowspan="1" colspan="1"/><td rowspan="1" colspan="1"/><td rowspan="1" colspan="1"/><td rowspan="1" colspan="1"/><td rowspan="1" colspan="1"/><td rowspan="1" colspan="1"/></tr><tr><td rowspan="1" colspan="1">Pharynx</td><td rowspan="1" colspan="1">Spirocysts</td><td rowspan="1" colspan="1">13–25. 16.5</td><td rowspan="1" colspan="1">2–5, 3.0</td><td rowspan="1" colspan="1">69</td><td rowspan="1" colspan="1">Numerous</td><td rowspan="1" colspan="1">11–24, 17.7</td><td rowspan="1" colspan="1">2–6, 3.4</td><td rowspan="1" colspan="1">65</td><td rowspan="1" colspan="1">Numerous</td><td rowspan="1" colspan="1">13–23, 18.2</td><td rowspan="1" colspan="1">2–5, 3.2</td><td rowspan="1" colspan="1">101</td><td rowspan="1" colspan="1">Numerous</td></tr><tr><td rowspan="1" colspan="1"/><td rowspan="1" colspan="1">Holotrichs (L)</td><td rowspan="1" colspan="1">20–34, 28.5</td><td rowspan="1" colspan="1">8–15, 11.5</td><td rowspan="1" colspan="1">76</td><td rowspan="1" colspan="1">Numerous</td><td rowspan="1" colspan="1">20–31, 23.4</td><td rowspan="1" colspan="1">7–18, 11.7</td><td rowspan="1" colspan="1">35</td><td rowspan="1" colspan="1">Occasional</td><td rowspan="1" colspan="1">20–31, 22.7</td><td rowspan="1" colspan="1">9–15, 12.0</td><td rowspan="1" colspan="1">33</td><td rowspan="1" colspan="1">Occasional</td></tr><tr><td rowspan="1" colspan="1"/><td rowspan="1" colspan="1">Holotrichs (M)</td><td rowspan="1" colspan="1">–</td><td rowspan="1" colspan="1">–</td><td rowspan="1" colspan="1">–</td><td rowspan="1" colspan="1"/><td rowspan="1" colspan="1">10–19, 16.8</td><td rowspan="1" colspan="1">6–13, 9.5</td><td rowspan="1" colspan="1">76</td><td rowspan="1" colspan="1">Numerous</td><td rowspan="1" colspan="1">13–19, 17.6</td><td rowspan="1" colspan="1">6–13, 10.0</td><td rowspan="1" colspan="1">85</td><td rowspan="1" colspan="1">Numerous</td></tr><tr><td rowspan="1" colspan="1"/><td rowspan="1" colspan="1">Bastrichs and Mastigophores</td><td rowspan="1" colspan="1">13–18, 16.1</td><td rowspan="1" colspan="1">3–6, 3.4</td><td rowspan="1" colspan="1">18</td><td rowspan="1" colspan="1">Common</td><td rowspan="1" colspan="1">13–21, 16.5</td><td rowspan="1" colspan="1">2–8, 4.5</td><td rowspan="1" colspan="1">52</td><td rowspan="1" colspan="1">Numerous</td><td rowspan="1" colspan="1">12–21, 16.9</td><td rowspan="1" colspan="1">2–5, 3.4</td><td rowspan="1" colspan="1">37</td><td rowspan="1" colspan="1">Occasional</td></tr><tr><td rowspan="1" colspan="1"/><td rowspan="1" colspan="1"/><td rowspan="1" colspan="1"/><td rowspan="1" colspan="1"/><td rowspan="1" colspan="1"/><td rowspan="1" colspan="1"/><td rowspan="1" colspan="1"/><td rowspan="1" colspan="1"/><td rowspan="1" colspan="1"/><td rowspan="1" colspan="1"/><td rowspan="1" colspan="1"/><td rowspan="1" colspan="1"/><td rowspan="1" colspan="1"/><td rowspan="1" colspan="1"/></tr><tr><td rowspan="1" colspan="1">Mesenteries</td><td rowspan="1" colspan="1">Spirocysts</td><td rowspan="1" colspan="1">13–21, 17.4</td><td rowspan="1" colspan="1">2–6, 3.4</td><td rowspan="1" colspan="1">64</td><td rowspan="1" colspan="1">Numerous</td><td rowspan="1" colspan="1">13–25, 17.9</td><td rowspan="1" colspan="1">2–6, 3.3</td><td rowspan="1" colspan="1">60</td><td rowspan="1" colspan="1">Numerous</td><td rowspan="1" colspan="1">3–26, 18.0</td><td rowspan="1" colspan="1">2–5, 3.1</td><td rowspan="1" colspan="1">61</td><td rowspan="1" colspan="1">Numerous</td></tr><tr><td rowspan="1" colspan="1"/><td rowspan="1" colspan="1">Holotrichs (L)</td><td rowspan="1" colspan="1">23–38, 28.2</td><td rowspan="1" colspan="1">7–14, 11.5</td><td rowspan="1" colspan="1">27</td><td rowspan="1" colspan="1">Occasional</td><td rowspan="1" colspan="1">20–34, 24.3</td><td rowspan="1" colspan="1">8–15, 10.8</td><td rowspan="1" colspan="1">31</td><td rowspan="1" colspan="1">Occasional</td><td rowspan="1" colspan="1">20–36, 27.6</td><td rowspan="1" colspan="1">10–15, 11.8</td><td rowspan="1" colspan="1">52</td><td rowspan="1" colspan="1">Numerous</td></tr><tr><td rowspan="1" colspan="1"/><td rowspan="1" colspan="1">Holotrichs (M)</td><td rowspan="1" colspan="1">–</td><td rowspan="1" colspan="1">–</td><td rowspan="1" colspan="1">–</td><td rowspan="1" colspan="1"/><td rowspan="1" colspan="1">10–19, 16.5</td><td rowspan="1" colspan="1">4–15, 9.4</td><td rowspan="1" colspan="1">86</td><td rowspan="1" colspan="1">Numerous</td><td rowspan="1" colspan="1">12–19, 16.2</td><td rowspan="1" colspan="1">6–13, 8.3</td><td rowspan="1" colspan="1">61</td><td rowspan="1" colspan="1">Numerous</td></tr><tr><td rowspan="1" colspan="1"/><td rowspan="1" colspan="1">Bastrichs and Mastigophores</td><td rowspan="1" colspan="1">13–18, 16.0</td><td rowspan="1" colspan="1">3–5, 3.8</td><td rowspan="1" colspan="1">16</td><td rowspan="1" colspan="1">Common</td><td rowspan="1" colspan="1">13–22, 16.9</td><td rowspan="1" colspan="1">3–9, 4.6</td><td rowspan="1" colspan="1">71</td><td rowspan="1" colspan="1">Numerous</td><td rowspan="1" colspan="1">10–18, 14.6</td><td rowspan="1" colspan="1">2–5, 2.7</td><td rowspan="1" colspan="1">21</td><td rowspan="1" colspan="1">Occasional</td></tr></tbody></table></table-wrap></tp:treatment-sec><ref-list><ref id="B29"><mixed-citation xmlns:xlink="http://www.w3.org/1999/xlink" xlink:type="simple">
          <person-group><name name-style="western"><surname>Reimer</surname><given-names>JD</given-names></name><name name-style="western"><surname>Poliseno</surname><given-names>A</given-names></name><name name-style="western"><surname>Hoeksema</surname><given-names>BW</given-names></name></person-group> (<year>2014a</year>) <article-title>Shallow-water zoantharians (<tp:taxon-name><tp:taxon-name-part taxon-name-part-type="phylum">Cnidaria</tp:taxon-name-part></tp:taxon-name>, <tp:taxon-name><tp:taxon-name-part taxon-name-part-type="subclass">Hexacorallia</tp:taxon-name-part></tp:taxon-name>) from the Central Indo-Pacific.</article-title> <source>ZooKeys</source> <volume>444</volume>: <fpage>1</fpage>–<lpage>57</lpage>. <ext-link xlink:type="simple" ext-link-type="doi" xlink:href="10.3897/zookeys.444.7537">https://doi.org/10.3897/zookeys.444.7537</ext-link></mixed-citation></ref><ref id="B24"><mixed-citation xmlns:xlink="http://www.w3.org/1999/xlink" xlink:type="simple">
          <person-group><name name-style="western"><surname>Reimer</surname><given-names>J D</given-names></name><name name-style="western"><surname>Fujii</surname><given-names>T</given-names></name></person-group> (<year>2017</year>) <article-title><tp:taxon-name><tp:taxon-name-part taxon-name-part-type="order">Zoantharia</tp:taxon-name-part></tp:taxon-name> (<tp:taxon-name><tp:taxon-name-part taxon-name-part-type="phylum">Cnidaria</tp:taxon-name-part></tp:taxon-name>: <tp:taxon-name><tp:taxon-name-part taxon-name-part-type="class">Anthozoa</tp:taxon-name-part></tp:taxon-name>: <tp:taxon-name><tp:taxon-name-part taxon-name-part-type="subclass">Hexacorallia</tp:taxon-name-part></tp:taxon-name>) Diversity Research in Japan: Current State and Future Trends.</article-title> In: <person-group><name name-style="western"><surname>Motokawa</surname><given-names>M</given-names></name><name name-style="western"><surname>Kajihara</surname><given-names>H</given-names></name></person-group> (<role>Eds</role>) <issue-title>Species Diversity of Animals in Japan.</issue-title> <source>Springer Japan, Tokyo</source>, <fpage>383</fpage>–<lpage>399</lpage>. <ext-link xlink:type="simple" ext-link-type="doi" xlink:href="10.1007/978-4-431-56432-4_14">https://doi.org/10.1007/978-4-431-56432-4_14</ext-link></mixed-citation></ref><ref id="B42"><mixed-citation xmlns:xlink="http://www.w3.org/1999/xlink" xlink:type="simple">
          <person-group><name name-style="western"><surname>Swain</surname><given-names>TD</given-names></name><name name-style="western"><surname>Schellinger</surname><given-names>JL</given-names></name><name name-style="western"><surname>Strimaitis</surname><given-names>AM</given-names></name><name name-style="western"><surname>Reuter</surname><given-names>KE</given-names></name></person-group> (<year>2015</year>) Evolution of anthozoan polyp retraction mechanisms: convergent functional morphology and evolutionary allometry of the marginal musculature in order <tp:taxon-name><tp:taxon-name-part taxon-name-part-type="order">Zoanthidea</tp:taxon-name-part></tp:taxon-name> (<tp:taxon-name><tp:taxon-name-part taxon-name-part-type="phylum">Cnidaria</tp:taxon-name-part></tp:taxon-name>: <tp:taxon-name><tp:taxon-name-part taxon-name-part-type="class">Anthozoa</tp:taxon-name-part></tp:taxon-name>: <tp:taxon-name><tp:taxon-name-part taxon-name-part-type="subclass">Hexacorallia</tp:taxon-name-part></tp:taxon-name>). BMC Evolutionary Biology 15: 123. <ext-link xlink:type="simple" ext-link-type="doi" xlink:href="10.1186/s12862-015-0406-1">https://doi.org/10.1186/s12862-015-0406-1</ext-link></mixed-citation></ref></ref-list></tp:taxon-treatment>
