# Supplementary material for: Three new species and the molecular phylogeny of Antipathozoanthus from the Indo-Pacific Ocean (Anthozoa, Hexacorallia, Zoantharia)
Source: Zookeys. 2017 Dec 29;(725):97–122. doi: 10.3897/zookeys.725.21006 (PMC5769718; doi:10.3897/zookeys.725.21006)
Supplement: XML Treatment for Antipathozoanthus cavernus [file zookeys.725.21006-treatment4.xml]

<!DOCTYPE tp:taxon-treatment
  PUBLIC "-//TaxonX//DTD Taxonomic Treatment Publishing DTD v0 20100105//EN" "tax-treatment-NSO.dtd">
<tp:taxon-treatment xmlns:tp="http://www.plazi.org/taxpub"><tp:treatment-meta><kwd-group><label>Taxon classification</label><kwd><named-content xmlns:xlink="http://www.w3.org/1999/xlink" content-type="kingdom">Animalia</named-content></kwd><kwd><named-content xmlns:xlink="http://www.w3.org/1999/xlink" content-type="order">Zoantharia</named-content></kwd><kwd><named-content xmlns:xlink="http://www.w3.org/1999/xlink" content-type="family">Parazoanthidae</named-content></kwd></kwd-group><mixed-citation publication-type="journal"><person-group><name><surname>Kise</surname><given-names>Hiroki</given-names></name><name><surname>Fujii</surname><given-names>Takuma</given-names></name><name><surname>Masucci</surname><given-names>Giovanni Diego</given-names></name><name><surname>Biondi</surname><given-names>Piera</given-names></name><name><surname>Reimer</surname><given-names>James Davis</given-names></name></person-group><article-title>Three new species and the molecular phylogeny of <italic><tp:taxon-name><tp:taxon-name-part taxon-name-part-type="genus" reg="Antipathozoanthus">Antipathozoanthus</tp:taxon-name-part></tp:taxon-name></italic> from the Indo-Pacific Ocean (<tp:taxon-name><tp:taxon-name-part taxon-name-part-type="class">Anthozoa</tp:taxon-name-part></tp:taxon-name>, <tp:taxon-name><tp:taxon-name-part taxon-name-part-type="subclass">Hexacorallia</tp:taxon-name-part></tp:taxon-name>, <tp:taxon-name><tp:taxon-name-part taxon-name-part-type="order">Zoantharia</tp:taxon-name-part></tp:taxon-name>)</article-title><source>Zookeys</source><day>29</day><month>12</month><year>2017</year><volume>2017</volume><issue>725</issue><fpage>97</fpage><lpage>122</lpage><pub-id pub-id-type="doi">10.3897/zookeys.725.21006</pub-id></mixed-citation></tp:treatment-meta><tp:nomenclature><tp:taxon-name>
                          <tp:taxon-name-part taxon-name-part-type="genus" reg="Antipathozoanthus">Antipathozoanthus</tp:taxon-name-part>
                          <tp:taxon-name-part taxon-name-part-type="species" reg="cavernus">cavernus</tp:taxon-name-part>
                          <object-id xmlns:xlink="http://www.w3.org/1999/xlink" content-type="zoobank" xlink:type="simple">http://zoobank.org/CC4A5D45-FC91-4E8F-B496-184DDA7C1AC1</object-id>
                        </tp:taxon-name><tp:taxon-status xmlns:xlink="http://www.w3.org/1999/xlink" xlink:type="simple">sp. n.</tp:taxon-status><xref ref-type="fig" rid="F2">Fig. 2d</xref></tp:nomenclature><tp:treatment-sec sec-type="material" id="SECID0EXBCI"><title>Material examined.</title><p>
              <italic>Holotype</italic>: <named-content xmlns:xlink="http://www.w3.org/1999/xlink" content-type="dwc:institutional_code" xlink:type="simple">NSMT</named-content>-Co1604 (<abbrev xmlns:xlink="http://www.w3.org/1999/xlink" content-type="institution" xlink:title="Molecular Invertebrate Systematics and Ecology Laboratory, University of the Ryukyus, Nishihara, Okinawa, Japan" id="ABBRID0EHCCI" xlink:type="simple">MISE</abbrev>-KINKO1), colony of approximately 125 polyps connected by a highly developed coenenchyme on genus <italic><tp:taxon-name><tp:taxon-name-part taxon-name-part-type="genus" reg="Myripathes">Myripathes</tp:taxon-name-part></tp:taxon-name></italic> (<tp:taxon-name><tp:taxon-name-part taxon-name-part-type="order">Antipatharia</tp:taxon-name-part></tp:taxon-name>: <tp:taxon-name><tp:taxon-name-part taxon-name-part-type="family">Myriopathidae</tp:taxon-name-part></tp:taxon-name>). Preserved polyps approximately 2.0–5.0 mm in diameter, and approximately 2.0–5.0 mm in height from coenenchyme. Collected from Sakurajima, Kagoshima, Japan (<named-content xmlns:xlink="http://www.w3.org/1999/xlink" content-type="dwc:verbatimCoordinates" xlink:type="simple"><named-content content-type="geo-json" specific-use="{&#34;type&#34;:&#34;Point&#34;,&#34;coordinates&#34;:[130.591056,31.589861]}" id="NCID0EADCI" xlink:type="simple">31°35'23.5"N, 130.35.27.8"E</named-content></named-content>) at a depth of 21 m by JDR, 20 September 2015.</p><p>
              <italic>Paratypes</italic>: <named-content xmlns:xlink="http://www.w3.org/1999/xlink" content-type="dwc:institutional_code" xlink:type="simple">RUMF</named-content>-ZG-4401 (<abbrev xmlns:xlink="http://www.w3.org/1999/xlink" content-type="institution" xlink:title="Molecular Invertebrate Systematics and Ecology Laboratory, University of the Ryukyus, Nishihara, Okinawa, Japan" id="ABBRID0ERDCI" xlink:type="simple">MISE</abbrev>-MAL2592601), collected from Capital Reef, Maldives (<named-content xmlns:xlink="http://www.w3.org/1999/xlink" content-type="dwc:verbatimCoordinates" xlink:type="simple"><named-content content-type="geo-json" specific-use="{&#34;type&#34;:&#34;Point&#34;,&#34;coordinates&#34;:[72.889222,3.048833]}" id="NCID0EZDCI" xlink:type="simple">3°02'55.8"N, 72°53'21.2"E</named-content></named-content>) at a depth of 19 m by Marco Oliverio, 16 May 2014; <named-content xmlns:xlink="http://www.w3.org/1999/xlink" content-type="dwc:institutional_code" xlink:type="simple">RMNH</named-content>.Coel.42322 (<abbrev xmlns:xlink="http://www.w3.org/1999/xlink" content-type="institution" xlink:title="Molecular Invertebrate Systematics and Ecology Laboratory, University of the Ryukyus, Nishihara, Okinawa, Japan" id="ABBRID0EGECI" xlink:type="simple">MISE</abbrev>-PALAU5), collected from Siaes Tunnel, Palau (<named-content xmlns:xlink="http://www.w3.org/1999/xlink" content-type="dwc:verbatimCoordinates" xlink:type="simple"><named-content content-type="geo-json" specific-use="{&#34;type&#34;:&#34;Point&#34;,&#34;coordinates&#34;:[134.220361,7.315222]}" id="NCID0EOECI" xlink:type="simple">7°18'54.8"N, 134°13'13.3"E</named-content></named-content>) at a depth of 39 m by JDR, 15 September 2014.</p></tp:treatment-sec><tp:treatment-sec sec-type="diagnosis" id="SECID0ETECI"><title>Diagnosis.</title><p>
              <italic>External morphology</italic>: Polyps <italic>in situ</italic> are approximately 4–15 mm in diameter when oral disk is expanded, and approximately 3–10 mm in height (Fig. <xref ref-type="fig" rid="F2">2</xref>). Colonial zoantharian with polyps connected by highly developed coenenchyme on <italic><tp:taxon-name><tp:taxon-name-part taxon-name-part-type="genus" reg="Myripathes">Myripathes</tp:taxon-name-part></tp:taxon-name></italic>. <italic><tp:taxon-name><tp:taxon-name-part taxon-name-part-type="genus" reg="Antipathozoanthus">Antipathozoanthus</tp:taxon-name-part> <tp:taxon-name-part taxon-name-part-type="species" reg="cavernus">cavernus</tp:taxon-name-part></tp:taxon-name></italic> sp. n. has approximately 32–40 translucent tentacles of approximately 1 to 5 mm in length. Tentacle lengths are either as long as or slightly shorter than expanded oral disk diameter. Polyps have orange oral disk with orange or light orange ring around oral disk. When polyps are closed, capitular ridges are present and observed clearly, numbering approximately 16–20. The capitulum is orange or light orange in color. Polyps encrusted with visible sand particles (1–8 mm) <!--PageBreak-->in their coenenchyme and ectodermal tissue. Polyps usually much more encrusted than coenenchyme. Colonies attached on axis from proximal extremity to base of <italic><tp:taxon-name><tp:taxon-name-part taxon-name-part-type="genus" reg="Myripathes">Myripathes</tp:taxon-name-part></tp:taxon-name></italic>.</p><p>
              <italic>Internal morphology</italic>: Cteniform endodermal arrangement marginal muscle sensu <xref ref-type="bibr" rid="B42">Swain et al. (2015)</xref> in longitudinal section (Fig. <xref ref-type="fig" rid="F4">4</xref>). Azooxanthellate. Large scattered lacunae in ectoderm and mesogleal are present due to their encrustations.</p><p>
              <italic>Cnidae</italic>: Holotrichs (large and medium), basitrichs and microbasic p-mastigophores (usually difficult to distinguish from each other), spirocysts (Fig. <xref ref-type="fig" rid="F3">3</xref>; Table <xref ref-type="table" rid="T2">2</xref>).</p></tp:treatment-sec><tp:treatment-sec sec-type="habitat" id="SECID0EUGCI"><title>Habitat and distribution.</title><p>
              <italic><tp:taxon-name><tp:taxon-name-part taxon-name-part-type="genus" reg="Antipathozoanthus">Antipathozoanthus</tp:taxon-name-part> <tp:taxon-name-part taxon-name-part-type="species" reg="cavernus">cavernus</tp:taxon-name-part></tp:taxon-name></italic> sp. n. is found on the sides and/or floor of cave entrances, and on steep slopes, and always on <italic><tp:taxon-name><tp:taxon-name-part taxon-name-part-type="genus" reg="Myripathes">Myripathes</tp:taxon-name-part></tp:taxon-name></italic>. Specimens were collected from depths of 19 to 39 m.</p></tp:treatment-sec><tp:treatment-sec sec-type="Differential diagnosis" id="SECID0EMHCI"><title>Differential diagnosis.</title><p>
              <italic><tp:taxon-name><tp:taxon-name-part taxon-name-part-type="genus" reg="Antipathozoanthus">Antipathozoanthus</tp:taxon-name-part> <tp:taxon-name-part taxon-name-part-type="species" reg="cavernus">cavernus</tp:taxon-name-part></tp:taxon-name></italic> sp. n. occurs in similar environments as <italic><tp:taxon-name><tp:taxon-name-part taxon-name-part-type="genus" reg="Antipathozoanthus">A.</tp:taxon-name-part> <tp:taxon-name-part taxon-name-part-type="species" reg="remengesaui">remengesaui</tp:taxon-name-part></tp:taxon-name></italic> sp. n., but these species can be distinguished by their coenenchyme development and by the generic identity of the antipatharian host. <italic><tp:taxon-name><tp:taxon-name-part taxon-name-part-type="genus" reg="Antipathozoanthus">A.</tp:taxon-name-part> <tp:taxon-name-part taxon-name-part-type="species" reg="remengesaui">remengesaui</tp:taxon-name-part></tp:taxon-name></italic> sp. n. is associated with genus <italic><tp:taxon-name><tp:taxon-name-part taxon-name-part-type="genus" reg="Antipathes">Antipathes</tp:taxon-name-part></tp:taxon-name></italic> (family <tp:taxon-name><tp:taxon-name-part taxon-name-part-type="family">Antipathidae</tp:taxon-name-part></tp:taxon-name>) covered by a poorly developed coenenchyme, while <italic><tp:taxon-name><tp:taxon-name-part taxon-name-part-type="genus" reg="Antipathozoanthus">A.</tp:taxon-name-part> <tp:taxon-name-part taxon-name-part-type="species" reg="cavernus">cavernus</tp:taxon-name-part></tp:taxon-name></italic> sp. n. is associated with genus <italic><tp:taxon-name><tp:taxon-name-part taxon-name-part-type="genus" reg="Myripathes">Myripathes</tp:taxon-name-part></tp:taxon-name></italic> (family <tp:taxon-name>Myripathidae</tp:taxon-name>) covered by a highly developed coenenchyme. <italic><tp:taxon-name><tp:taxon-name-part taxon-name-part-type="genus" reg="Antipathozoanthus">A.</tp:taxon-name-part> <tp:taxon-name-part taxon-name-part-type="species" reg="cavernus">cavernus</tp:taxon-name-part></tp:taxon-name></italic> sp. n. can be distinguished from <italic><tp:taxon-name><tp:taxon-name-part taxon-name-part-type="genus" reg="Antipathozoanthus">A.</tp:taxon-name-part> <tp:taxon-name-part taxon-name-part-type="species" reg="hickmani">hickmani</tp:taxon-name-part></tp:taxon-name></italic> by a different coloration and by its antipatharian association; <italic><tp:taxon-name><tp:taxon-name-part taxon-name-part-type="genus" reg="Antipathozoanthus">A.</tp:taxon-name-part> <tp:taxon-name-part taxon-name-part-type="species" reg="cavernus">cavernus</tp:taxon-name-part></tp:taxon-name></italic> sp. n. does not have red or cream colored polyps as seen in <italic><tp:taxon-name><tp:taxon-name-part taxon-name-part-type="genus" reg="Antipathozoanthus">A.</tp:taxon-name-part> <tp:taxon-name-part taxon-name-part-type="species" reg="hickmani">hickmani</tp:taxon-name-part></tp:taxon-name></italic>. Additionally, <italic><tp:taxon-name><tp:taxon-name-part taxon-name-part-type="genus" reg="Antipathozoanthus">A.</tp:taxon-name-part> <tp:taxon-name-part taxon-name-part-type="species" reg="hickmani">hickmani</tp:taxon-name-part></tp:taxon-name></italic> is associated with <italic><tp:taxon-name><tp:taxon-name-part taxon-name-part-type="genus" reg="Antipathes">Antipathes</tp:taxon-name-part> <tp:taxon-name-part taxon-name-part-type="species" reg="galapagensis">galapagensis</tp:taxon-name-part></tp:taxon-name></italic>, while <italic><tp:taxon-name><tp:taxon-name-part taxon-name-part-type="genus" reg="Antipathozoanthus">A.</tp:taxon-name-part> <tp:taxon-name-part taxon-name-part-type="species" reg="cavernus">cavernus</tp:taxon-name-part></tp:taxon-name></italic> sp. n. is associated with genus <italic><tp:taxon-name><tp:taxon-name-part taxon-name-part-type="genus" reg="Myripathes">Myripathes</tp:taxon-name-part></tp:taxon-name></italic>. <italic><tp:taxon-name><tp:taxon-name-part taxon-name-part-type="genus" reg="Antipathozoanthus">A.</tp:taxon-name-part> <tp:taxon-name-part taxon-name-part-type="species" reg="macaronesicus">macaronesicus</tp:taxon-name-part></tp:taxon-name></italic> is easily distinguishable from <italic><tp:taxon-name><tp:taxon-name-part taxon-name-part-type="genus" reg="Antipathozoanthus">A.</tp:taxon-name-part> <tp:taxon-name-part taxon-name-part-type="species" reg="cavernus">cavernus</tp:taxon-name-part></tp:taxon-name></italic> sp. n. by their polyp coloration (orange and light orange versus pinkish and yellowish, and their antipatharian host (genus <italic><tp:taxon-name><tp:taxon-name-part taxon-name-part-type="genus" reg="Antipathes">Antipathes</tp:taxon-name-part></tp:taxon-name></italic> versus genus <italic><tp:taxon-name><tp:taxon-name-part taxon-name-part-type="genus" reg="Myripathes">Myripathes</tp:taxon-name-part></tp:taxon-name></italic>). Finally, all species above have unique ITS-rDNA sequences.</p></tp:treatment-sec><tp:treatment-sec sec-type="etymology" id="SECID0EMNCI"><title>Etymology.</title><p>
              <italic><tp:taxon-name><tp:taxon-name-part taxon-name-part-type="genus" reg="Antipathozoanthus">Antipathozoanthus</tp:taxon-name-part> <tp:taxon-name-part taxon-name-part-type="species" reg="cavernus">cavernus</tp:taxon-name-part></tp:taxon-name></italic> sp. n. is named from the Latin “caverna" meaning “cave", as this species is found in caves.</p></tp:treatment-sec><tp:treatment-sec sec-type="Common name" id="SECID0E4NCI"><title>Common name.</title><p>Hana-tsuno-sunaginchaku (new Japanese name).</p></tp:treatment-sec><tp:treatment-sec><!--Section generated to contain objects referenced in tp:taxon-treatment.--><fig id="F2" position="float" orientation="portrait"><label>Figure 2.</label><caption><p>Polyp images of <italic><tp:taxon-name><tp:taxon-name-part taxon-name-part-type="genus" reg="Antipathozoanthus">Antipathozoanthus</tp:taxon-name-part> <tp:taxon-name-part taxon-name-part-type="species" reg="obscurus">obscurus</tp:taxon-name-part></tp:taxon-name></italic> sp. n., <italic><tp:taxon-name><tp:taxon-name-part taxon-name-part-type="genus" reg="Antipathozoanthus">A.</tp:taxon-name-part> <tp:taxon-name-part taxon-name-part-type="species" reg="remengesaui">remengesaui</tp:taxon-name-part></tp:taxon-name></italic> sp. n. and <italic><tp:taxon-name><tp:taxon-name-part taxon-name-part-type="genus" reg="Antipathozoanthus">A.</tp:taxon-name-part> <tp:taxon-name-part taxon-name-part-type="species" reg="cavernus">cavernus</tp:taxon-name-part></tp:taxon-name></italic> sp. n. <italic>in situ</italic>. <bold>a</bold> <italic><tp:taxon-name><tp:taxon-name-part taxon-name-part-type="genus" reg="Antipathozoanthus">A.</tp:taxon-name-part> <tp:taxon-name-part taxon-name-part-type="species" reg="obscurus">obscurus</tp:taxon-name-part></tp:taxon-name></italic> sp. n. . <named-content xmlns:xlink="http://www.w3.org/1999/xlink" content-type="dwc:institutional_code" xlink:type="simple">NSMT</named-content>-Co1602 (<abbrev xmlns:xlink="http://www.w3.org/1999/xlink" content-type="institution" xlink:title="Molecular Invertebrate Systematics and Ecology Laboratory, University of the Ryukyus, Nishihara, Okinawa, Japan" id="ABBRID0ER4BG" xlink:type="simple">MISE</abbrev>-BISE1), Collected from Cape Bise, Motobu, Okinawa-jima Island, Japan (<named-content xmlns:xlink="http://www.w3.org/1999/xlink" content-type="dwc:verbatimCoordinates" xlink:type="simple"><named-content content-type="geo-json" specific-use="{&#34;type&#34;:&#34;Point&#34;,&#34;coordinates&#34;:[127.880333,26.709556]}" id="NCID0EZ4BG" xlink:type="simple">26°42'34.4"N, 127°52'49.2"E</named-content></named-content>) at a depth of 5 m by JDR, 14 August 2014. <bold>b</bold> <italic><tp:taxon-name><tp:taxon-name-part taxon-name-part-type="genus" reg="Antipathozoanthus">A.</tp:taxon-name-part> <tp:taxon-name-part taxon-name-part-type="species" reg="obscurus">obscurus</tp:taxon-name-part></tp:taxon-name></italic> sp. n., closed polyp with heavy encrustion by various fine sand particles. <abbrev xmlns:xlink="http://www.w3.org/1999/xlink" content-type="institution" xlink:title="Molecular Invertebrate Systematics and Ecology Laboratory, University of the Ryukyus, Nishihara, Okinawa, Japan" id="ABBRID0EL5BG" xlink:type="simple">MISE</abbrev>-TF54, collected from Cape Zanpa, Yomitan, Okinawa-jima Island, Japan (<named-content xmlns:xlink="http://www.w3.org/1999/xlink" content-type="dwc:verbatimCoordinates" xlink:type="simple"><named-content content-type="geo-json" specific-use="{&#34;type&#34;:&#34;Point&#34;,&#34;coordinates&#34;:[127.712139,26.440694]}" id="NCID0ET5BG" xlink:type="simple">26°26'26.5"N, 127°42'43.7"E</named-content></named-content>) at a depth of 3 m by TF, 6 April 2009. <bold>c</bold> <italic><tp:taxon-name><tp:taxon-name-part taxon-name-part-type="genus" reg="Antipathozoanthus">A.</tp:taxon-name-part> <tp:taxon-name-part taxon-name-part-type="species" reg="remengesaui">remengesaui</tp:taxon-name-part></tp:taxon-name></italic> sp. n., colony connected by poorly developed coenenchyme with white polyps on <italic><tp:taxon-name><tp:taxon-name-part taxon-name-part-type="genus" reg="Antipathes">Antipathes</tp:taxon-name-part></tp:taxon-name></italic> sp. <named-content xmlns:xlink="http://www.w3.org/1999/xlink" content-type="dwc:institutional_code" xlink:type="simple">NSMT</named-content>-Co1603 (<abbrev xmlns:xlink="http://www.w3.org/1999/xlink" content-type="institution" xlink:title="Molecular Invertebrate Systematics and Ecology Laboratory, University of the Ryukyus, Nishihara, Okinawa, Japan" id="ABBRID0EU6BG" xlink:type="simple">MISE</abbrev>-PALAU2) collected from Blue Hole, Palau (<named-content xmlns:xlink="http://www.w3.org/1999/xlink" content-type="dwc:verbatimCoordinates" xlink:type="simple"><named-content content-type="geo-json" specific-use="{&#34;type&#34;:&#34;Point&#34;,&#34;coordinates&#34;:[134.223139,7.141500]}" id="NCID0E36BG" xlink:type="simple">7°8'29.4"N, 134°13'23.3"E</named-content></named-content>) at a depth of 23 m by JDR, 15 September 2014 <bold>d</bold> <italic><tp:taxon-name><tp:taxon-name-part taxon-name-part-type="genus" reg="Antipathozoanthus">A.</tp:taxon-name-part> <tp:taxon-name-part taxon-name-part-type="species" reg="cavernus">cavernus</tp:taxon-name-part></tp:taxon-name></italic> sp. n., polyp connected by highly developed coenenchyme with orange ring around oral disk. <named-content xmlns:xlink="http://www.w3.org/1999/xlink" content-type="dwc:institutional_code" xlink:type="simple">RMNH</named-content>.Coel.42322 (<abbrev xmlns:xlink="http://www.w3.org/1999/xlink" content-type="institution" xlink:title="Molecular Invertebrate Systematics and Ecology Laboratory, University of the Ryukyus, Nishihara, Okinawa, Japan" id="ABBRID0EXAAI" xlink:type="simple">MISE</abbrev>-PALAU5) collected from Siaes Tunnel, Palau (<named-content xmlns:xlink="http://www.w3.org/1999/xlink" content-type="dwc:verbatimCoordinates" xlink:type="simple"><named-content content-type="geo-json" specific-use="{&#34;type&#34;:&#34;Point&#34;,&#34;coordinates&#34;:[134.220361,7.315222]}" id="NCID0E6AAI" xlink:type="simple">7°18'54.8"N, 134°13'13.3"E</named-content></named-content>) at a depth of 39 m by JDR, 1 September 2014.</p></caption><graphic xmlns:xlink="http://www.w3.org/1999/xlink" xlink:href="zookeys-725-097-g002.jpg" position="float" orientation="portrait" xlink:type="simple" id="oo_177089.jpg"/></fig><fig id="F4" position="float" orientation="portrait"><label>Figure 4.</label><caption><p>Images of histological section of <italic><tp:taxon-name><tp:taxon-name-part taxon-name-part-type="genus" reg="Antipathozoanthus">Antipathozoanthus</tp:taxon-name-part></tp:taxon-name></italic> species. <bold>a</bold> longitudinal section of <italic><tp:taxon-name><tp:taxon-name-part taxon-name-part-type="genus" reg="Antipathozoanthus">A.</tp:taxon-name-part> <tp:taxon-name-part taxon-name-part-type="species" reg="remengesaui">remengesaui</tp:taxon-name-part></tp:taxon-name></italic> sp. n. <bold>b</bold> longitudinal section of <italic><tp:taxon-name><tp:taxon-name-part taxon-name-part-type="genus" reg="Antipathozoanthus">A.</tp:taxon-name-part> <tp:taxon-name-part taxon-name-part-type="species" reg="cavernus">cavernus</tp:taxon-name-part></tp:taxon-name></italic> sp. n.. Abbreviations: (<abbrev xmlns:xlink="http://www.w3.org/1999/xlink" xlink:title="cteniform endodermal marginal muscle" id="ABBRID0EMZBI" xlink:type="simple">CEMM</abbrev>) cteniform endodermal marginal muscle, (<abbrev xmlns:xlink="http://www.w3.org/1999/xlink" xlink:title="oral disk" id="ABBRID0EQZBI" xlink:type="simple">OD</abbrev>) oral disk, (A) actinopharynx. Scale bars: <bold>a</bold> 200 µm, <bold>b</bold> 50 µm.</p></caption><graphic xmlns:xlink="http://www.w3.org/1999/xlink" xlink:href="zookeys-725-097-g004.jpg" position="float" orientation="portrait" xlink:type="simple" id="oo_177091.jpg"/></fig><fig id="F3" position="float" orientation="portrait"><label>Figure 3.</label><caption><p>Cnidae in the tentacles, column, pharynx, and filament of <italic><tp:taxon-name><tp:taxon-name-part taxon-name-part-type="genus" reg="Antipathozoanthus">Antipathozoanthus</tp:taxon-name-part> <tp:taxon-name-part taxon-name-part-type="species" reg="obscurus">obscurus</tp:taxon-name-part></tp:taxon-name></italic> sp. n., <italic><tp:taxon-name><tp:taxon-name-part taxon-name-part-type="genus" reg="Antipathozoanthus">A.</tp:taxon-name-part> <tp:taxon-name-part taxon-name-part-type="species" reg="remengesaui">remengesaui</tp:taxon-name-part></tp:taxon-name></italic> sp. n. and <italic><tp:taxon-name><tp:taxon-name-part taxon-name-part-type="genus" reg="Antipathozoanthus">A.</tp:taxon-name-part> <tp:taxon-name-part taxon-name-part-type="species" reg="cavernus">cavernus</tp:taxon-name-part></tp:taxon-name></italic> sp. n., respectively. Abbreviations: (<abbrev xmlns:xlink="http://www.w3.org/1999/xlink" xlink:title="holotrich large" id="ABBRID0ECDAI" xlink:type="simple">HL</abbrev>) holotrich large, (<abbrev xmlns:xlink="http://www.w3.org/1999/xlink" xlink:title="holotrich medium" id="ABBRID0EGDAI" xlink:type="simple">HM</abbrev>) holotrich medium, (O) bastrichs or mastigophores, (S) spriocysts.</p></caption><graphic xmlns:xlink="http://www.w3.org/1999/xlink" xlink:href="zookeys-725-097-g003.jpg" position="float" orientation="portrait" xlink:type="simple" id="oo_177090.jpg"/></fig><table-wrap id="T2" position="float" orientation="portrait"><label>Table 2.</label><caption><p>Cnidae types and sizes observed in three new <tp:taxon-name><tp:taxon-name-part taxon-name-part-type="genus" reg="Antipathozoanthus">Antipathozoanthus</tp:taxon-name-part></tp:taxon-name> species. Frequency: relative abundance of cnidae type in decreasing order; numerous, common, occasional, rare (n = number of cnidae).</p></caption><table id="TID0E46AG" rules="all"><tbody><tr><th rowspan="1" colspan="1"/><th rowspan="1" colspan="1"/><th rowspan="1" colspan="4">
                      <italic><tp:taxon-name><tp:taxon-name-part taxon-name-part-type="genus" reg="Antipathozoanthus">Antipathozoanthus</tp:taxon-name-part> <tp:taxon-name-part taxon-name-part-type="species" reg="obscurus">obscurus</tp:taxon-name-part></tp:taxon-name></italic> sp. n.</th><th rowspan="1" colspan="4">
                      <italic><tp:taxon-name><tp:taxon-name-part taxon-name-part-type="genus" reg="Antipathozoanthus">A.</tp:taxon-name-part> <tp:taxon-name-part taxon-name-part-type="species" reg="remengesaui">remengesaui</tp:taxon-name-part></tp:taxon-name></italic> sp. n.</th><th rowspan="1" colspan="4">
                      <italic><tp:taxon-name><tp:taxon-name-part taxon-name-part-type="genus" reg="Antipathozoanthus">A.</tp:taxon-name-part> <tp:taxon-name-part taxon-name-part-type="species" reg="cavernus">cavernus</tp:taxon-name-part></tp:taxon-name></italic> sp. n.</th></tr><tr><th rowspan="1" colspan="1"/><th rowspan="1" colspan="1"/><th rowspan="1" colspan="1">Length (min-max, average)</th><th rowspan="1" colspan="1">Width (min-max, average)</th><th rowspan="1" colspan="1">n</th><th rowspan="1" colspan="1">Frequency</th><th rowspan="1" colspan="1">Length (min-max, average)</th><th rowspan="1" colspan="1">Width (min-max, average)</th><th rowspan="1" colspan="1">n</th><th rowspan="1" colspan="1">Frequency</th><th rowspan="1" colspan="1">Length (min-max, average)</th><th rowspan="1" colspan="1">Width (min-max, average)</th><th rowspan="1" colspan="1">n</th><th rowspan="1" colspan="1">Frequency</th></tr><tr><td rowspan="1" colspan="1">Tentacles</td><td rowspan="1" colspan="1">Spirocysts</td><td rowspan="1" colspan="1">11–20, 16.3</td><td rowspan="1" colspan="1">2–5, 3.1</td><td rowspan="1" colspan="1">48</td><td rowspan="1" colspan="1">Occasional</td><td rowspan="1" colspan="1">11–25, 18.0</td><td rowspan="1" colspan="1">2–7, 3.4</td><td rowspan="1" colspan="1">98</td><td rowspan="1" colspan="1">Numerous</td><td rowspan="1" colspan="1">14–25, 18.0</td><td rowspan="1" colspan="1">2–5, 2.9</td><td rowspan="1" colspan="1">137</td><td rowspan="1" colspan="1">Numerous</td></tr><tr><td rowspan="1" colspan="1"/><td rowspan="1" colspan="1">Holotrichs (L)</td><td rowspan="1" colspan="1">21–33, 28.1</td><td rowspan="1" colspan="1">10–15, 11.9</td><td rowspan="1" colspan="1">39</td><td rowspan="1" colspan="1">Occasional</td><td rowspan="1" colspan="1">20–29, 21.8</td><td rowspan="1" colspan="1">7–14, 10.1</td><td rowspan="1" colspan="1">27</td><td rowspan="1" colspan="1">Occasional</td><td rowspan="1" colspan="1">20–31, 22.7</td><td rowspan="1" colspan="1">9–17, 11.4</td><td rowspan="1" colspan="1">28</td><td rowspan="1" colspan="1">Occasional</td></tr><tr><td rowspan="1" colspan="1"/><td rowspan="1" colspan="1">Holotrichs (M)</td><td rowspan="1" colspan="1">–</td><td rowspan="1" colspan="1">–</td><td rowspan="1" colspan="1">–</td><td rowspan="1" colspan="1">–</td><td rowspan="1" colspan="1">10–19, 17.0</td><td rowspan="1" colspan="1">5–17, 9.9</td><td rowspan="1" colspan="1">105</td><td rowspan="1" colspan="1">Numerous</td><td rowspan="1" colspan="1">14–19, 17.9</td><td rowspan="1" colspan="1">7–14, 10.0</td><td rowspan="1" colspan="1">95</td><td rowspan="1" colspan="1">Numerous</td></tr><tr><td rowspan="1" colspan="1"/><td rowspan="1" colspan="1">Bastrichs and Mastigophores</td><td rowspan="1" colspan="1">–</td><td rowspan="1" colspan="1">–</td><td rowspan="1" colspan="1">–</td><td rowspan="1" colspan="1">–</td><td rowspan="1" colspan="1">10–23, 16.3</td><td rowspan="1" colspan="1">2–6, 4.2</td><td rowspan="1" colspan="1">31</td><td rowspan="1" colspan="1">Occasional</td><td rowspan="1" colspan="1">15–19, 16.7</td><td rowspan="1" colspan="1">4–6, 4.7</td><td rowspan="1" colspan="1">7</td><td rowspan="1" colspan="1">Rare</td></tr><tr><td rowspan="1" colspan="1"/><td rowspan="1" colspan="1"/><td rowspan="1" colspan="1"/><td rowspan="1" colspan="1"/><td rowspan="1" colspan="1"/><td rowspan="1" colspan="1"/><td rowspan="1" colspan="1"/><td rowspan="1" colspan="1"/><td rowspan="1" colspan="1"/><td rowspan="1" colspan="1"/><td rowspan="1" colspan="1"/><td rowspan="1" colspan="1"/><td rowspan="1" colspan="1"/><td rowspan="1" colspan="1"/></tr><tr><td rowspan="1" colspan="1">Column</td><td rowspan="1" colspan="1">Spirocysts</td><td rowspan="1" colspan="1">12–22, 18.2</td><td rowspan="1" colspan="1">2–5, 3.1</td><td rowspan="1" colspan="1">57</td><td rowspan="1" colspan="1">Numerous</td><td rowspan="1" colspan="1">17–25, 19.7</td><td rowspan="1" colspan="1">2–4, 3.1</td><td rowspan="1" colspan="1">20</td><td rowspan="1" colspan="1">Occasional</td><td rowspan="1" colspan="1">11–28, 17.5</td><td rowspan="1" colspan="1">2–16, 5.6</td><td rowspan="1" colspan="1">44</td><td rowspan="1" colspan="1">Numerous</td></tr><tr><td rowspan="1" colspan="1"/><td rowspan="1" colspan="1">Holotrichs (L)</td><td rowspan="1" colspan="1">22–34, 28.2</td><td rowspan="1" colspan="1">9–15, 11.8</td><td rowspan="1" colspan="1">78</td><td rowspan="1" colspan="1">Numerous</td><td rowspan="1" colspan="1">20–29, 25.1</td><td rowspan="1" colspan="1">9–17, 12.5</td><td rowspan="1" colspan="1">40</td><td rowspan="1" colspan="1">Occasional</td><td rowspan="1" colspan="1">20–32, 25.6</td><td rowspan="1" colspan="1">9–16, 11.2</td><td rowspan="1" colspan="1">24</td><td rowspan="1" colspan="1">Occasional</td></tr><tr><td rowspan="1" colspan="1"/><td rowspan="1" colspan="1">Holotrichs (M)</td><td rowspan="1" colspan="1">–</td><td rowspan="1" colspan="1">–</td><td rowspan="1" colspan="1">–</td><td rowspan="1" colspan="1"/><td rowspan="1" colspan="1">11–19, 17.0</td><td rowspan="1" colspan="1">8–12, 9.9</td><td rowspan="1" colspan="1">21</td><td rowspan="1" colspan="1">Occasional</td><td rowspan="1" colspan="1">12–19, 16.5</td><td rowspan="1" colspan="1">5–13, 8.8</td><td rowspan="1" colspan="1">40</td><td rowspan="1" colspan="1">Occasional</td></tr><tr><td rowspan="1" colspan="1"/><td rowspan="1" colspan="1">Bastrichs and Mastigophores</td><td rowspan="1" colspan="1">12–25, 18.2</td><td rowspan="1" colspan="1">2–5, 3.6</td><td rowspan="1" colspan="1">29</td><td rowspan="1" colspan="1">Occasional</td><td rowspan="1" colspan="1">14–18, 15.9</td><td rowspan="1" colspan="1">4–8, 5.9</td><td rowspan="1" colspan="1">16</td><td rowspan="1" colspan="1">Common</td><td rowspan="1" colspan="1">2</td><td rowspan="1" colspan="1">5</td><td rowspan="1" colspan="1">1</td><td rowspan="1" colspan="1">Rare</td></tr><tr><td rowspan="1" colspan="1"/><td rowspan="1" colspan="1"/><td rowspan="1" colspan="1"/><td rowspan="1" colspan="1"/><td rowspan="1" colspan="1"/><td rowspan="1" colspan="1"/><td rowspan="1" colspan="1"/><td rowspan="1" colspan="1"/><td rowspan="1" colspan="1"/><td rowspan="1" colspan="1"/><td rowspan="1" colspan="1"/><td rowspan="1" colspan="1"/><td rowspan="1" colspan="1"/><td rowspan="1" colspan="1"/></tr><tr><td rowspan="1" colspan="1">Pharynx</td><td rowspan="1" colspan="1">Spirocysts</td><td rowspan="1" colspan="1">13–25. 16.5</td><td rowspan="1" colspan="1">2–5, 3.0</td><td rowspan="1" colspan="1">69</td><td rowspan="1" colspan="1">Numerous</td><td rowspan="1" colspan="1">11–24, 17.7</td><td rowspan="1" colspan="1">2–6, 3.4</td><td rowspan="1" colspan="1">65</td><td rowspan="1" colspan="1">Numerous</td><td rowspan="1" colspan="1">13–23, 18.2</td><td rowspan="1" colspan="1">2–5, 3.2</td><td rowspan="1" colspan="1">101</td><td rowspan="1" colspan="1">Numerous</td></tr><tr><td rowspan="1" colspan="1"/><td rowspan="1" colspan="1">Holotrichs (L)</td><td rowspan="1" colspan="1">20–34, 28.5</td><td rowspan="1" colspan="1">8–15, 11.5</td><td rowspan="1" colspan="1">76</td><td rowspan="1" colspan="1">Numerous</td><td rowspan="1" colspan="1">20–31, 23.4</td><td rowspan="1" colspan="1">7–18, 11.7</td><td rowspan="1" colspan="1">35</td><td rowspan="1" colspan="1">Occasional</td><td rowspan="1" colspan="1">20–31, 22.7</td><td rowspan="1" colspan="1">9–15, 12.0</td><td rowspan="1" colspan="1">33</td><td rowspan="1" colspan="1">Occasional</td></tr><tr><td rowspan="1" colspan="1"/><td rowspan="1" colspan="1">Holotrichs (M)</td><td rowspan="1" colspan="1">–</td><td rowspan="1" colspan="1">–</td><td rowspan="1" colspan="1">–</td><td rowspan="1" colspan="1"/><td rowspan="1" colspan="1">10–19, 16.8</td><td rowspan="1" colspan="1">6–13, 9.5</td><td rowspan="1" colspan="1">76</td><td rowspan="1" colspan="1">Numerous</td><td rowspan="1" colspan="1">13–19, 17.6</td><td rowspan="1" colspan="1">6–13, 10.0</td><td rowspan="1" colspan="1">85</td><td rowspan="1" colspan="1">Numerous</td></tr><tr><td rowspan="1" colspan="1"/><td rowspan="1" colspan="1">Bastrichs and Mastigophores</td><td rowspan="1" colspan="1">13–18, 16.1</td><td rowspan="1" colspan="1">3–6, 3.4</td><td rowspan="1" colspan="1">18</td><td rowspan="1" colspan="1">Common</td><td rowspan="1" colspan="1">13–21, 16.5</td><td rowspan="1" colspan="1">2–8, 4.5</td><td rowspan="1" colspan="1">52</td><td rowspan="1" colspan="1">Numerous</td><td rowspan="1" colspan="1">12–21, 16.9</td><td rowspan="1" colspan="1">2–5, 3.4</td><td rowspan="1" colspan="1">37</td><td rowspan="1" colspan="1">Occasional</td></tr><tr><td rowspan="1" colspan="1"/><td rowspan="1" colspan="1"/><td rowspan="1" colspan="1"/><td rowspan="1" colspan="1"/><td rowspan="1" colspan="1"/><td rowspan="1" colspan="1"/><td rowspan="1" colspan="1"/><td rowspan="1" colspan="1"/><td rowspan="1" colspan="1"/><td rowspan="1" colspan="1"/><td rowspan="1" colspan="1"/><td rowspan="1" colspan="1"/><td rowspan="1" colspan="1"/><td rowspan="1" colspan="1"/></tr><tr><td rowspan="1" colspan="1">Mesenteries</td><td rowspan="1" colspan="1">Spirocysts</td><td rowspan="1" colspan="1">13–21, 17.4</td><td rowspan="1" colspan="1">2–6, 3.4</td><td rowspan="1" colspan="1">64</td><td rowspan="1" colspan="1">Numerous</td><td rowspan="1" colspan="1">13–25, 17.9</td><td rowspan="1" colspan="1">2–6, 3.3</td><td rowspan="1" colspan="1">60</td><td rowspan="1" colspan="1">Numerous</td><td rowspan="1" colspan="1">3–26, 18.0</td><td rowspan="1" colspan="1">2–5, 3.1</td><td rowspan="1" colspan="1">61</td><td rowspan="1" colspan="1">Numerous</td></tr><tr><td rowspan="1" colspan="1"/><td rowspan="1" colspan="1">Holotrichs (L)</td><td rowspan="1" colspan="1">23–38, 28.2</td><td rowspan="1" colspan="1">7–14, 11.5</td><td rowspan="1" colspan="1">27</td><td rowspan="1" colspan="1">Occasional</td><td rowspan="1" colspan="1">20–34, 24.3</td><td rowspan="1" colspan="1">8–15, 10.8</td><td rowspan="1" colspan="1">31</td><td rowspan="1" colspan="1">Occasional</td><td rowspan="1" colspan="1">20–36, 27.6</td><td rowspan="1" colspan="1">10–15, 11.8</td><td rowspan="1" colspan="1">52</td><td rowspan="1" colspan="1">Numerous</td></tr><tr><td rowspan="1" colspan="1"/><td rowspan="1" colspan="1">Holotrichs (M)</td><td rowspan="1" colspan="1">–</td><td rowspan="1" colspan="1">–</td><td rowspan="1" colspan="1">–</td><td rowspan="1" colspan="1"/><td rowspan="1" colspan="1">10–19, 16.5</td><td rowspan="1" colspan="1">4–15, 9.4</td><td rowspan="1" colspan="1">86</td><td rowspan="1" colspan="1">Numerous</td><td rowspan="1" colspan="1">12–19, 16.2</td><td rowspan="1" colspan="1">6–13, 8.3</td><td rowspan="1" colspan="1">61</td><td rowspan="1" colspan="1">Numerous</td></tr><tr><td rowspan="1" colspan="1"/><td rowspan="1" colspan="1">Bastrichs and Mastigophores</td><td rowspan="1" colspan="1">13–18, 16.0</td><td rowspan="1" colspan="1">3–5, 3.8</td><td rowspan="1" colspan="1">16</td><td rowspan="1" colspan="1">Common</td><td rowspan="1" colspan="1">13–22, 16.9</td><td rowspan="1" colspan="1">3–9, 4.6</td><td rowspan="1" colspan="1">71</td><td rowspan="1" colspan="1">Numerous</td><td rowspan="1" colspan="1">10–18, 14.6</td><td rowspan="1" colspan="1">2–5, 2.7</td><td rowspan="1" colspan="1">21</td><td rowspan="1" colspan="1">Occasional</td></tr></tbody></table></table-wrap></tp:treatment-sec><ref-list><ref id="B42"><mixed-citation xmlns:xlink="http://www.w3.org/1999/xlink" xlink:type="simple">
          <person-group><name name-style="western"><surname>Swain</surname><given-names>TD</given-names></name><name name-style="western"><surname>Schellinger</surname><given-names>JL</given-names></name><name name-style="western"><surname>Strimaitis</surname><given-names>AM</given-names></name><name name-style="western"><surname>Reuter</surname><given-names>KE</given-names></name></person-group> (<year>2015</year>) Evolution of anthozoan polyp retraction mechanisms: convergent functional morphology and evolutionary allometry of the marginal musculature in order <tp:taxon-name><tp:taxon-name-part taxon-name-part-type="order">Zoanthidea</tp:taxon-name-part></tp:taxon-name> (<tp:taxon-name><tp:taxon-name-part taxon-name-part-type="phylum">Cnidaria</tp:taxon-name-part></tp:taxon-name>: <tp:taxon-name><tp:taxon-name-part taxon-name-part-type="class">Anthozoa</tp:taxon-name-part></tp:taxon-name>: <tp:taxon-name><tp:taxon-name-part taxon-name-part-type="subclass">Hexacorallia</tp:taxon-name-part></tp:taxon-name>). BMC Evolutionary Biology 15: 123. <ext-link xlink:type="simple" ext-link-type="doi" xlink:href="10.1186/s12862-015-0406-1">https://doi.org/10.1186/s12862-015-0406-1</ext-link></mixed-citation></ref></ref-list></tp:taxon-treatment>
