# Supplementary material for: Three new species and the molecular phylogeny of Antipathozoanthus from the Indo-Pacific Ocean (Anthozoa, Hexacorallia, Zoantharia)
Source: Zookeys. 2017 Dec 29;(725):97–122. doi: 10.3897/zookeys.725.21006 (PMC5769718; doi:10.3897/zookeys.725.21006)
Supplement: Supplementary material 1 — List of GenBank accesion number [file zookeys-725-097-s001.fasta]

>EU591538_
CATTAACGAT--CATACAAGACC----------------------CAATGTG---GTTTTGCACTGTGAACCTTACCA--A----ACTTTTAGGGGTAGGC--T-TCGGC------CTTTAAATGG-TGT-----------------------------------------------------------------------------------------------GGGTTT---A-A---------TTTGCCAGCCCCGC------------TGGT----------------------------------------------------------------------ACTTTTTTTCCCACACCGGCCCCGCTTGTGTTTTAC---CA-TTTTTAATACACCTT-------CTCGTCTG-AA-----ACTGCGAGA------TTC----------GCTTCTCG--CAAGA----AACTAATAAGA-AGACAACTTTTAACGGTGGATCTCTTGGCTCGTGCATCGATGAAGAACGCAGCCAGGTGCGATAAGTAGTGTGAATTGCAGAATTCAGTGAATCATCGAATCTTTGAACGCAAATGGCGCTCTTGGGTTCTCCCAGGAGCATGTCTGTCTGAGTGTCGGTTTAC-AAA--CTATCGTGCGACGCT-TTT------------------------------------------------------------CCGAAGCGTGTCGGCGCGGCGTTGA-GGCGTCATGGCCTAC------------CTGCCAGG------------------------------GCAGGCCGTGTCCTTCGAAATGCAGCGAGACTCGGTTGCGTAG-ATTCCGCATCGC-AACTCAAGAGGCCAAAA--TC-ATTTCGTCCTCTC-GGTGCGTTGCGGCTCTTGCT
>EU591541_
CATTAACGAT--CATACAAGACC----------------------CTTCGTG---GTTTTGCACTGTGAACCTTACCA--A----CTTTTTAGGGGTAGGC--C-TCGG------TCTTTAAATGG-TGT-----------------------------------------------------------------------------------------------GGGTTT---A-A---------TTAGCCAGCCCCGC------------TGGT----------------------------------------------------------------------AGTTTTTTTCCCACACCGGCCCCGCTTGTGTTTTGTCCTCATTTTTTACTACACATG-------TTCGACTG-AATAATGAGTGCGGGA------TTA----------GGTTCTCG--CGAAA----AATCTAAAAGA-AGACAACTTTTAACGGTGGATCTCTTGGCTCGTGCATCGATGAAGAACGCAGCCAGGTGCGATAAGTAGTGTGAATTGCAGAATTCAGTGAATCATCGAATCTTTGAACGCAAATGGCGCTCTTGGGTTCTCCCAGGAGCATGTCTGTCTGAGTGTCGGTTTAC-AAA--CTATCGCGCGCAGCT-TTTTTCA-----------------TTTTC----------TATTT--TAGAAAA-TG-------CTAAAGCAGGTCGGCGCGGCGTTGA-AGTGTCATGGCC-AC------------CTGC-------------------------------------GGCCGTGTCCTTCGAAATGCAGCGAGACTCGGTTGCGTAG-ATTCCGCAACGC-AACTCAAGAGGCCAAAA--TC-ATTTCGTCCTCTT-GGTGCGCTTCGGCTCTTCCG
>Ku1_
CATTACCGTTGC-ATACAAAAACAACG------ACTCCCTCG--GTGAGGAGGG-TGGACACACCGCGAACCGTAACA-------ACCGTTAGGGGTAGAT-GCACCGGC-TGCATCTTTAAATGGAAG----GAGGGT---GACGGTTGCAGGACTTCTCC-------------------------------------------------------------------------------------GGTCCTGCTCCG---------------------------------------------------------------------------------------CGTGGTTTGGCCT-TCCGGCCCCGTTTGCGTTTTACCT----TTAT---TACACGTT----T--ATCGACTG-AG-----ACA-----------------------------TGCG-AGGAAAAGCGAAAAAAAACTG-AGACAACTTTTAACGGTGGATCTCTTGGCTCGTGCATCGATGAAGAACGCAGCCAGGTGCGATAAGTAGTGTGAATTGCAGAATTCAGTGAATCATCGAATCTTTGAACGCAAATGGCGCTCTTGGGTTCTCCCAGGAGCATGTCTGTCTGAGTGTCGGCATCC-AAC--TCATCGCGCGCCACC-GTCGCCT------------------------------------------------------------GGTGGGTCTGTGCGGCGTTGAGGGCATCTCGG--------------------------------------------------------GAGACCGAGTCCCTTGAAGTCCAAAGAGATTCGGTTGCGTTCGCTCATGCATCGC-AGTGCCGGAGGCCAAAA--GCTTTTTCGTCCTCT--GGTCGCTTTTGCAGGAGGCT
>TF78_
CATTACCGTTGC-ATACAACAACAACG------ACTCCCTCG--GTGAGGAGGG-TGGACACACCGCGAACCGTAACA-------ACCGTTAGGGGTAGAT-GCACCGGC-TGCATCTTTAAATGGAAG----GAGGGT---GACGGTTGCAGGACTTCTCC-------------------------------------------------------------------------------------GGTCCTGCTCCG---------------------------------------------------------------------------------------CGTGGTTTGGCCT-TCCGGCCCCGTTTGCGTTTTACCT----TTAT---TACACGTT----T--ATCGACTG-AG-----ACA-----------------------------TGCG-AGGAAAAGCGAAAAAAAACTG-AGACAACTTTTAACGGTGGATCTCTTGGCTCGTGCATCGATGAAGAACGCAGCCAGGTGCGATAAGTAGTGTGAATTGCAGAATTCAGTGAATCATCGAATCTTTGAACGCAAATGGCGCTCTTGGGTTCTCCCAGGAGCATGTCTGTCTGAGTGTCGGCATCC-AAC--TCATCGCGCGCCACC-GTCGCCT------------------------------------------------------------GGTGGGTCTGTGCGGCGTTGAGGGCATCTCGG--------------------------------------------------------GAGACCGAGTCCCTTGAAGTCCAAAGAGATTCGGTCGCGTTCGCTCGTGCATCGC-AGTGCCGGAGGCCAAAA--GCTTTTTCGTCCTCT--GGTCGCTTTTGCAGGAGGCT
>TF148_
CATTACCGTTGC-ATACAAAAACAACG------ACTCCCTCG--GTGAGGAGGG-TGGACACACCGCGAACCGTAACA-------ACCGTTAGGGGTAGAT-GCACCGGC-TGCATCTTTAAATGGAAG----GAGGGT---GACGGTTGCAGGACTTTTCC-------------------------------------------------------------------------------------GGTCCTGCTCCG---------------------------------------------------------------------------------------CGTGGTTTGGCCT-TCCGGCCCCGTTTGCGTTTTACCT----TTAT---TACACGTG----T--ATCGACTG-AG-----ACA-----------------------------TGCG-AGGAAAAGCGAAAAAAAACTG-AGACAACTTTTAACGGTGGATCTCTTGGCTCGTGCATCGATGAAGAACGCAGCCAGGTGCGATAAGTAGTGTGAATTGCAGAATTCAGTGAATCATCGAATCTTTGAACGCAAATGGCGCTCTTGGGTTCTCCCAGGAGCATGTCTGTCTGAGTGTCGGCATCC-AAC--TCATCGCGCGCCACC-GTCGCCT------------------------------------------------------------GGTGGGTCTGTGCGGCGTTGAGGGCATCTCGG--------------------------------------------------------GAGACCGAGTCCCTTGAAGTCCAAAGAGATTCGGTCGCGTTCGCTCGTGCATCGC-AGCGCCGGAGGCCAAAA--GCTTTTTCGTCCTCT--GGTCGCTTTTGCAGGAGGCT
>TF54_
CATTACCGTTGC-ATACAAAAACAACG------ACTCCCTCG--GTGAGGAGGG-TGGACACACCGCGAACCGTAACA-------ACCGTTAGGGGTAGAT-GCACCGGC-TGCATCTTTAAATGGAAG----GAGGGT---GACGGTTGCAGGACTTTTCC-------------------------------------------------------------------------------------GGTCCTGCTCCG---------------------------------------------------------------------------------------CGTGGTTTGGCCT-TCCGGCCCCGTTTGCGTTTTACCT----TTAT---TACACGTT----T--ATCGACTG-AG-----ACA-----------------------------TGCG-AGGAAAAGCGAAAAAAAACTG-AGACAACTTTTAACGGTGGATCTCTTGGCTCGTGCATCGATGAAGAACGCAGCCAGGTGCGATAAGTAGTGTGAATTGCAGAATTCAGTGAATCATCGAATCTTTGAACGCAAATGGCGCTCTTGGGTTCTCCCAGGAGCATGTCTGTCTGAGTGTCGGCATCC-AAC--TCATCGCGCGCCACC-GTCGCCT------------------------------------------------------------GGTGGGTCTGTGCGGCGTTGAGGGCATCTCGG--------------------------------------------------------GAGACCGAGTCCCTTGAAGTCCAAAGAGATTCGGTTGCGTTCGCTCATGCATCGC-AGTGCCGGAGGCCAAAA--GCTTTTTCGTCCTCT--GGTCGCTTTTGCAGGAGGCT
>JDR279_
CATTACCGTTGC-ATACRAAAACAACG------ACTCCCTCG--GTGAGGAGGG-TGGACACACCGCGAACCGTAACA-------ACCGTTAGGGGTAGAT-GCACCGGC-TGCATCTTTAAATGGAAG----GAGGGT---GACGGTTGCAGGACTTCTCC-------------------------------------------------------------------------------------GGTCCTGCTCCG---------------------------------------------------------------------------------------CGTGGTTTGGCCT-TCCGGCCCCGTTTGCGTTTTACCT----TTAT---TACACGTT----T--ATCGACTG-AK-----ACA-----------------------------TGSG-AGGAAAAGCGAAAAAAAACTG-AGACAACTTTTAACGGTGGATCTCTTGGCTCGTGCATCGATGAASAACGCAGCCWGGTGCGATAAGTAGTGTGAATTGCAGAATTCAGTGAATCATCGAATCTTTGAACGCAAATGGCGCTCTTGGGTTCTCCCAGGAGCATGTCTGTCTGAGTGTCGGCATCC-AAC--TCATCGCGCGCCACC-GTCGCCT------------------------------------------------------------GGTGGGTCTGTGCGGCGTTGAGGGCATCTCGG--------------------------------------------------------GAGACCGAGTCCCTTGAAGTCCAAAGAGATTCGGTTGCGTTCGCTCATGCATCGC-AGTGCCGGASGCCAAAA--GCTTTTTCGTCCTCT--GGTCGCTWTTGCASGAGGCT
>BISE1_
CATTACCGTTGC-ATACAAAAACAACK------ACTCCCTCG--GTGAGGAGGG-TGGACACACCGCGAACCGTAACA-------AYCGTTAGGGGTAGAT-GCACCGGC-TGCATCTTTAAATGGAAG----GAGGGT---GACGGTTGCAGGACTTCTCC-------------------------------------------------------------------------------------GGTCCTGCTCCG---------------------------------------------------------------------------------------CGTGGTTTGGCCT-TCCGGCCCCGTTTGCGTTTTACCT----TTAT---TACACGTT----T--ATCGACTG-AG-----ACA-----------------------------TGCG-AGGAAAAGCGAAAAAAAACTG-AGACAACTTTTAACGGTGGATCTCTTGGCTCGTGCATCGATGAAGAACGCAGCCAGGTGCGATAAGTAGTGTGAATTGCAGAATTCAGTGAATCATCGAATCTTTGAACGCAAATGGCGCTCTTGGGTTCTCCCAGGAGCATGTCTGTCTGAGTGTCGGCATCC-AAC--TCATCGCGCGCCACC-GTCGCCT------------------------------------------------------------GGTGGGTCTGTGCGGCGTTGAGGGCATCTCGG--------------------------------------------------------AAGACCGAGTCCCTTGAAGTCCAAAGAGATTCGGTTGCGTTCGCTCRTGCATCGC-AGTGCCGGAGGCCAAAA--GCTTTTTCGTCCTCT--GGTCGCTTTTGCAGGAGGCT
>JDR190_
CATTACCGTTGC-ATACAAAAACAACG------ACTCCCTCG--GTGAGGAGGG-TGGACACACCGCGAACCGTAACA-------ACCGTTAGGGGTAGAT-GCACCGGC-TGCATCTTTAAATGGAAG----GAGGGT---GACGGTTGCAGGACTTCTCC-------------------------------------------------------------------------------------GGTCCTGCTCCG---------------------------------------------------------------------------------------CGTGGTTTGGCCT-TCCGGCCCCGTTTGCGTTTTACCT----TTAT---TACACGTT----T--ATCGACTG-AG-----ACA-----------------------------TGCG-AGGAAAAGCGAAAAAAAACTG-AGACAACTTTTAACGGTGGATCTCTTGGCTCGTGCATCGATGAAGAACGCAGCCAGGTGCGATAAGTAGTGTGAATTGCAGAATTCAGTGAATCATCGAATCTTTGAACGCAAATGGCGCTCTTGGGTTCTCCCAGGAGCATGTCTGTCTGAGTGTCGGCATCC-AAC--TCATCGCGCGCCACC-GTCGCCT------------------------------------------------------------GGTGGGTCTGTGCGGCGTTGAGGGCATCTCGG--------------------------------------------------------GAGACCGAGTCCCTTGAAGTCCAAAGAGATTCGGTTGCGTTCGCTCATGCATCGC-AGTGCCGGAGGCCAAAA--GCTTTTTCGTCCTCT--GGTCGCTTTTGCAGGAGGCT
>BISE3_1_
CATTACCGTTGC-ATACAAAAACAACG------ACTCCCTCG--GTGAGGAGGG-TGGACACACCGCGAACCGTAACA-------ACCGTTAGGGGTAGAT-GCACCGGC-TGCATCTTTAAATGGAAG----GAGGGT---GACGGTTGCAGGACTTCTCC-------------------------------------------------------------------------------------GGTCCTGCTCCG---------------------------------------------------------------------------------------CGTGGTTTGGCCT-TCCGGCCCCGTTTGCGTTTTACCT----TTAT---TACACGTT----T--ATCGACTG-AG-----ACA-----------------------------TGCG-AGGAAAAGCGAAAAAAAACTG-AGACAACTTTTAACGGTGGATCTCTTGGCTCGTGCATCGATGAAGAACGCAGCCAGGTGCGATAAGTAGTGTGAATTGCAGAATTCAGTGAATCATCGAATCTTTGAACGCAAATGGCGCTCTTGGGTTCTCCCAGGAGCATGTCTGTCTGAGTGTCGGCATCC-AAC--TCATCGCGCKCCACC-GTCGCCT------------------------------------------------------------GGTGGGTCTGTGCGGCGTTGAGGGCATCTCGG--------------------------------------------------------GAGACCGAGTCCCTTGAAGTCCAAAGAGATTCGGTTGCGTTCGCTCWTGCATCGC-AGTGCCGGAGGCCAAAA--GCTTTTTCGTCCTCT--GGTCGCTTTTGCAGGAGGCT
>JDR191_
CATTACCGTTGC-ATACAAAAACAACG------ACTCCCTCG--GTGAGGAGGG-TGGACACACCGCGAACCGTAACA-------ACCGTTAGGGGTAGAT-GCACCGGC-TGCATCTTTAAATGGAAG----GAGGGT---GACGGTTGCAGGACTTCTCC-------------------------------------------------------------------------------------GGTCCTGCTCCG---------------------------------------------------------------------------------------CGTGGTTTGGCCT-TCCGGCCCCGTTTGCGTTTTACCT----TTAT---TACACGTT----T--ATCGACTG-AG-----ACA-----------------------------TGCG-AGGAAAAGCGAAAAAAAACTG-AGACAACTTTTAACGGTGGATCTCTTGGCTCGTGCATCGATGAAGAACGCAGCCAGGTGCGATAAGTAGTGTGAATTGCAGAATTCAGTGAATCATCGAATCTTTGAACGCAAATGGCGCTCTTGGGTTCTCCCAGGAGCATGTCTGTCTGAGTGTCGGCATCC-AAC--TCATCGCGCGCCACC-GTCGCCT------------------------------------------------------------GGTGGGTCTGTGCGGCGTTGAGGGCATCTCGG--------------------------------------------------------GAGACCGAGTCCCTTGAAGTCCAAAGAGATTCGGTTGCGTTCGCTCATGCATCGC-AGTGCCGGAGGCCAAAA--GCTTTTTCGTCCTCT--GGTCGCTTTTGCAGGAGGCT
>JDR192_
CATTACCGTTGC-ATACAAAAACAACG------ACTCCCTCG--GTGAGGAGGG-TGGACACACCGCGAACCGTAACA-------ACCGTTAGGGGTAGAT-GCACCGGC-TGCATCTTTAAATGGAAG----GAGGGT---GACGGTTGCAGGACTTCTCC-------------------------------------------------------------------------------------GGTCCTGCTCCG---------------------------------------------------------------------------------------CGTGGTTTGGCCT-TCCGGCCCCGTTTGCGTTTTACCT----TTAT---TACACGTT----T--ATCGACTG-AG-----ACA-----------------------------TGCG-AGGAAAAGCGAAAAAAAACTG-AGACAACTTTTAACGGTGGATCTCTTGGCTCGTGCATCGATGAAGAACGCAGCCAGGTGCGATAAGTAGTGTGAATTGCAGAATTCAGTGAATCATCGAATCTTTGAACGCAAATGGCGCTCTTGGGTTCTCCCAGGAGCATGTCTGTCTGAGTGTCGGCATCC-AAC--TCATCGCGCGCCACC-GTCGCCT------------------------------------------------------------GGTGGGTCTGTGCGGCGTTGAGGGCATCTCGG--------------------------------------------------------GAGACCGAGTCCCTTGAAGTCCAAAGAGATTCGGTTGCGTTCGCTCATGCATCGC-AGTGCCGGAGGCCAAAA--GCTTTTTCGTCCTCT--GGTCGCTTTTGCAGGAGGCT
>EU591557_ Antipathozoanthus macaronesicus EU591557
CATTACCGTTGC-ATACAACAACAACAACAAAAAATCCCTCT--GCGAGGAGGGAAAGATACACTGTGAACCTTAACA--ACC--ACCATTAGGGGTAGAT-GCGCCGGCTTGCATCTTTAAATGGAAG----GAGGGC---GACGTTCGCAGGACTTCTCC-GGCTCGCTGCCG---A-AGA---GT--CG-CAGTGGTTCTCGAGCCACTACTTGCTGCTCT-GGGTTGGCCAGACGC-------GGTCCTGCGCCG---------------------------------------------------------------------------------------CGTGGAC-GGCCT-TCCTGCCCCGTTTGTGTTTTT-CT----CTAC----ACACGTTATCGT--CTCGACTG-AA-----ACTTT---------------------------TGCG-AGGAAA-G--AAAA---AC-GAAGACAACTTTTAACGGTGGATCTCTTGGCTCGTGCATCGATGAAGAACGCAGCCAGGTGCGATAAGTAGTGTGAATTGCAGAATTCAGTGAATCATCGAATCTTTGAACGCAAATGGCGCTCTTGGGTTCTCCCAGGAGCATGTCTGTCTGAGTGTCGGTATCC-AAC--TCATCGCGCGCCACC-GTCGTCC------------------------------------------------------------GGTGGGTCTGTGCGGCGTTGAGGGCATCTCGGTCTCATCC--------CCTTCCTTCCTTC----------------AGAA---GAGGGAGACCGCGTCCCTTGAAGTCGAAAGAGATTCGGTTGCGTTCGCTCGTGCATCGC-AATACCGGAGGCCAAAA--TCGTTTTCGTCCTCT--GGTTTCTTT-GCAGGAGGCT
>AZ_CNITS_
CATTACCGTTGC-ATACAACAACAACAACAAAAAATCCCTCT--GCGAGGAGGGAA-GATACACTGTGAACCTTAACA-------ACCATTAGGGGTAGAT-GCGCCGGCTTGCATCTTTAAATGGAAG----GAGGGC---GACGTTCGCAGGACTTCTCC-GGCTCGCTGCCG---A-AGA---GT--CG-CAGTGGTTCTCGAGCCACTACTTGCTGCTCT-GGGTTGGCCAGACGC-------GGTCCTGCGCCG---------------------------------------------------------------------------------------CGTGGAC-GGCCT-TCCTGCCCCGTTTGTGTTTTT-CT----CTAC----ACACGTTATCGT--CTCGACTG-AA-----ACTTT---------------------------TGCG-AGGAAA-G--AAAA---AC-GAAGACAACTTTTAACGGTGGATCTCTTGGCTCGTGCATCGATGAAGAACGCAGCCAGGTGCGATAAGTAGTGTGAATTGCAGAATTCAGTGAATCATCGAATCTTTGAACGCAAATGGCGCTCTTGGGTTCTCCCAGGAGCATGTCTGTCTGAGTGTCGGTATCC-AAC--TCATCGCGCGCCACC-GTCGTCC------------------------------------------------------------GGTGGGTCTGTGCGGCGTTGAGGGCATCTCGGTCTCATCC--------CCTTCCTTCCTTC----------------AGAA---GAGGGAGACCGCGTCCCTTGAAGTCGAAAGAGATTCGGTTGCGTTCGCTCGTGCATCGC-AATACCGGAGGCCAAAA--TCGTTTTCGTCCTCT--GGTTTCTTT-GCAGGAGGCT
>EU591555_ Antipathozoanthus macaronesicus EU591555
CATTACCGTTGC-ATACAACAACAACAACAAAAAATCCCTCT--GCGAGGAGGGAA-GATACACTGTGAACCTTAACA-------ACCATTAGGGGTAGAT-GCGCCGGCTTGCATCTTTAAATGGAAG----GAGGGC---GACGTTCGCAGGACTTCTCC-GGCTCGCTGCCG---A-AGA---GT--CG-CAGTGGTTCTCGAGCCACTACTTGCTGCTCT-GGGTTGGCCAGACGC-------GGTCCTGCGCCG---------------------------------------------------------------------------------------CGTGGAC-GGCCT-TCCTGCCCCGTTTGTGTTTTT-CT----CTAC----ACACGTTATCGT--CTCGACTG-AA-----ACTTT---------------------------TGCG-AGGAAA-G--AAAA---AC-GAAGACAACTTTTAACGGTGGATCTCTTGGCTCGTGCATCGATGAAGAACGCAGCCAGGTGCGATAAGTAGTGTGAATTGCAGAATTCAGTGAATCATCGAATCTTTGAACGCAAATGGCGCTCTTGGGTTCTCCCAGGAGCATGTCTGTCTGAGTGTCGGTATCC-AAC--TCATCGCGCGCCACC-GTCGTCC------------------------------------------------------------GGTGGGTCTGTGCGGCGTTGAGGGCATCTCGGTCTCATCC--------CCTTCCTTCCTTC----------------AGAA---GAGGGAGACCGCGTCCCTTGAAGTCGAAAGAGATTCGGTTGCGTTCGCTCGTGCATCGC-AATACCGGAGGCCAAAA--TCGTTTTCGTCCTCT--GGTTTCTTT-GCAGGAGGCT
>EU591553_ Antipathozoanthus macaronesicus EU591553
CATTACCGTTGC-ATACAACAACAACAAAAAAAAATCCCTCT--GCGAGGAGGGAA-GATACACTGTGAACCTTAACA-------ACCATTAGGGGTAGAT-GCGCCGGCTTGCATCTTTAAATGGAAG----GAGGGC---GACGTTCGCAGGACTTCTCC-GGCTCGCTGCCG---A-AGA---GT--CG-CAGTGGTTCTCGAGCCACTACTTGCTGCTCT-GGGTTGGCCAGACGC-------GGTCCTGCGCCG---------------------------------------------------------------------------------------CGTGGAC-GGCCT-TCCTGCCCCGTTTGTGTTTTT-CT----CTAC----ACACGTTATCGT--CTCGACTG-AA-----ACTTT---------------------------TGCG-AGGAAA-G--AAAAA--AC-GAAGACAACTTTTAACGGTGGATCTCTTGGCTCGTGCATCGATGAAGAACGCAGCCAGGTGCGATAAGTAGTGTGAATTGCAGAATTCAGTGAATCATCGAATCTTTGAACGCAAATGGCGCTCTTGGGTTCTCCCAGGAGCATGTCTGTCTGAGTGTCGGTATCC-AAC--TCATCGCGCGCCACC-GTCGTCC------------------------------------------------------------GGTGGGTCTGTGCGGCGTTGAGGGCATCTCGGTCTCATCCCCTTCCTTCCTTCCTTCCTTC----------------AGAA---GAGGGAGACCGCGTCCCTTGAAGTCGAAAGAGATTCGGTTGCGTTCGCTCGTGCATCGC-AATACCGGAGGCCAAAA--TCGTTTTCGTCCTCT--GGTTTCTTT-GCAGGAGGCT
>EU591554_ Antipathozoanthus sp. M2
CATTACCGTTGC-ATACAACAACAACAAAAAAAAATCCCTCT--GCGAGGAGGGAA-GATACACTGTGAACCTTAACA-------ACCATTAGGGGTAGAT-GCGCCGGCTTGCATCTTTAAATGGAAG----GAGGGCGACGACGGTCGCAGGACTTCTCC-GGCTCGCTGCCG---A-AGA---GT--CG-CAGCGGTTCTCGAGCCA---CTTGCTGCTCT-GGGTTGGCCAGACGC-------GGTCCTGCGCCG---------------------------------------------------------------------------------------CGTGGACGGGCCT-TCCTGCCCCGTTTGTGTTTTT-CT----CTAC----ACACGTTATCGT--CTCGACTG-AA-----ACTTT---------------------------TGCG-AGGAAA-G--AAAA---AC-GAAGACAACTTTTAACGGTGGATCTCTTGGCTCGTGCATCGATGAAGAACGCAGCCAGGTGCGATAAGTAGTGTGAATTGCAGAATTCAGTGAATCATCGAATCTTTGAACGCAAATGGCGCTCTTGGGTTCTCCCAGGAGCATGTCTGTCTGAGTGTCGGTATCC-AAC--TCATCGCGCGCCACC-GTCGTCC------------------------------------------------------------GGTGGGTCTGCGCGGCGTTGAGGGCATCTCGGTCCCC-----------CCTTCCTTCCTTC----------------AGAA---GAGAGAGACCGCGTCCCTTGAAGTCCAAAGAGATTCGGTTGCGTTCGCTCGTGCATCGC-AATACCGGAGGCCAAAA--TCGTTTTCGTCCTCT--GGTTTCTTT-GCAGGAGGCT
>_EU333797_
CATTACCGTTGC-ATACAACAACAACAAAAAAA--TCCCTCT--GCGAGGAGGGAA-GATACACTGTGAACCTTAACA-------ACCATTAKGGGTAGAT-GCGCCGGCTTGCATCTTTAAATGGAAG----GAGGGCGACGACGGTCGCAGGACTTCTCC-GGCTCGCTGCCG---A-AGA---GA--CG-CAGCGGTTCTCGAGCCA---CTTGCTGCTCT-GGGTTGGCCAGACGC-------GGTCCTGCGCCG---------------------------------------------------------------------------------------CGTGGACGGGCCT-TCCTGCCCCGTTTGTGTTTTT-CT----CTAC----ACACGTTACCGT--CTCGACTG-AA-----ACTTT---------------------------TGCG-AGGAAA-G--AAAA---AC-GAAGACAACTTTTAACGGTGGATCTCTTGGCTCGTGCATCGATGAAGAACGCAGCCAGGTGCGATAAGTAGTGTGAATTGCAGAATTCAGTGAATCATCGAATCTTTGAACGCAAATGGCGCTCTTGGGTTCTCCCAGGAGCATGTCTGTCTGAGTGTCGGTATCC-AAC--TCATCGCGCGCCACC-GTCGTCC------------------------------------------------------------GGTGGGTCTGCGCGGCGTTGAGGGCATCTCGGTCCCC-----------CCTTCCTTCCTTC----------------AGAA---GAGAGAGACCGCGTCCCTTGAAGTCCAAAGAGATTCGGTTGCGTTCGCTCGTGCATCGC-AATACCGGAGGCCAAAA--TCGTTTTCGTCCTCT--GGTTTCTTT-GCAGGAGGCT
>EU333798_
CATTACCGTTGC-ATACAACAACAACAAAAAAA--TCCCTCT--GCGAGGAGGGAA-AATACACTGTGAACCTTAACA-------ACCATTAKGGGTAGAT-GCGCCGGCTTGCATCTTTAAATGGAAG----GAGGGCGACAACAGTCGCAGGACTTCTCC-GGCTCGCTGCCG---A-AAA---GA--CG-CASCGGTTCTCGAGCCA---CTTGCTGCTCT-GGGTTGGCCAGACAC-------GGTCCTGCGCCG---------------------------------------------------------------------------------------CGTGGACGGGCCT-TCCTGCCCCGTTTGTGTTTTT-CT----CTAC----ACACGTTACCGT--CTCGACTG-AA-----ACTTT---------------------------TGCG-AGGAAA-G--AAAA---AC-GAAGACAACTTTTAACGGTGGATCTCTTGGCTCGTGCATCGATGAAGAACGCAGCCAGGTGCGATAAGTAGTGTGAATTGCAGAATTCAGTGAATCATCGAATCTTTGAACGCAAATGGCGCTCTTGGGTTCTCCCAGGAGCATGTCTGTCTGAGTGTCGGTATCC-AAC--TCATCGCGCGCCACC-GTCGTCC------------------------------------------------------------GGTGGGTCTGCGCGGCGTTGAGGGCATCTCGGTCCCC-----------CCTTCCTTCCTTC----------------AGAA---GAGAGAGACCGCGTCCCTTGAAGTCCAAAGAGATTCGGTTGCGTTCGCTCGTGCATCGC-AATACCGGAGGCCAAAA--TCGTTTTCGTCCTCT--GGTTTCTTT-GCAGGAGGCT
>MAL259260ITS_
CATTACCGTTGC-ATACAACAACAACAAAAAAAAATCCCTCT--GCGAGGAGGGAA-GATACACTGTGAACCTTAACA-------ACCATTAGGGGTAGAT-GCGCCKGCTTGCATCTTTAAATGGAAG----GAGGGCGACGACGGTCGCAGGACTTCTCC-GGCTCGCTGCCG---A-AGA---GT--CG-CAGCGGTTCTCGAGCCA---CTTGCTGCTCT-GGGTTGGCCAGACGC-------GGTCCTGCGCCG---------------------------------------------------------------------------------------CGTGGACGGGCCT-TCCTGCCCCGTTTGTGTTTTT-CT----CTAC----ACACGTTATCGT--CTCGACTG-AA-----ACTTT---------------------------TGCG-AGGAAA-G--AAAA---AC-GAAGACAACTTTTAACGGTGGATCTCTTGGCTCGTGCATCGATGAAGAACGCAGCCAGGTGCGATAAGTAGTGTGAATTGCAGAATTCAGTGAATCATCGAATCTTTGAACGCAAATGGCGCTCTTGGGTTCTCCCAGGAGCATGTCTGTCTGAGTGTCGGTATCC-AAC--TCATCGCGCGCCACC-GTCGTCC------------------------------------------------------------GGTGGGTCTGCGCGGCGTTGAGGGCATCTCGGTCCCC-----------CCTTCCTTCCTTC----------------GGAA---GAGAGAGACCGCGTCCCTTGAAGTCGAAAGAGATTCGGTTGCGTTCGCTCGTGCATCGC-AATACCGGAGGCCAAAA--TCGTTTTCGTCCTCT--GGTTTCTTT-GCAGGAGGCT
>PALAU5ITS_
CATTACCGTTGC-ATACAACAACAACAAAAAAAAATCCCTCT--GCGAGGAGGGAA-GATACACTGTGAACCTTAACA-------ACCATTAGGGGTAGAT-GCGCCGGCTTGCATCTTTAAATGGAAG----GAGGGCGACGACGGTCGCAGGACTTCTCC-GGCTCGCTGCCG---A-AGA---GT--CG-CAGCGGTTCTCGAGCCA---CTTGCTGCTCT-GGGTTGGCCAGACGC-------GGTCCTGCGCCG---------------------------------------------------------------------------------------CGTGGACGGGCCT-TCCTGCCCCGTTTGTGTTTTT-CT----CTAC----ACACGTTATCGT--CTCGACTG-AA-----ACTTT---------------------------TGCG-AGGAAA-G--AAAA---AC-GAAGACAACTTTTAACGGTGGATCTCTTGGCTCGTGCATCGATGAAGAACGCAGCCAGGTGCGATAAGTAGTGTGAATTGCAGAATTCAGTGAATCATCGAATCTTTGAACGCAAATGGCGCTCTTGGGTTCTCCCAGGAGCATGTCTGTCTGAGTGTCGGTATCC-AAC--TCATCGCGCGCCACC-GTCGTCC------------------------------------------------------------GGTGGGTCTGCGCGGCGTTGAGGGCATCTCGGTCCCC-----------CCTTCCTTCCTTC----------------GGAA---GAGAGAGACCGCGTCCCTTGAAGTCGAAAGAGATTCGGTTGCGTTCGCTCGTGCATCGC-AATACCGGAGGCCAAAA--TCGTTTTCGTCCTCT--GGTTTCTTT-GCAGGAGGCT
>KINKO1_
CATTACCGTTGC-ATACAACAACAACAAAAAAAAATCCCTCT--GCGAGGAGGGAA-GATACACTGTGAACCTTAACA-------ACCATTAGGGGTAGAT-GCGCCGGCTTGCATCTTTAAATGGAAG----GAGGGCGACGACGGTCGCRGGACTTCTCC-GGCTCGCTGCCG---A-AGA---GT--CG-CAGCGGTTCTCGAGCCA---CTTGCTGCTCT-GGGTTGGCCAGACGC-------GGTCCTGCGCCG---------------------------------------------------------------------------------------CGTGGACGGGCCT-TCCTGCCCCGTTTGTGTTTTT-CT----CTAC----ACACKTTATCGT--CTCGACTG-AA-----ACTTT---------------------------TGCG-AGGAAA-G--AAAA---AC-GAAGACAAYTTTTAACGGTGGATCTCTTGGCTCGTGCATCGATGAARAACGCASCCRGGTGCGATAAGTAGTGTGAATTGCAGAATTCAGTGAATCATCGAATCTTTGAACGCAAATGGCGCTCTTGGGTTCTCCCAGGAGCATGTCTGTCTGAGTGTCGGTATCC-AAC--TCATCGCGCGCCACC-GTCGTCC------------------------------------------------------------GGTGGGTCTGCGCGGCGTTGAGGGCATCTCGGTCCCC-----------CCTTCCTTCCTTC----------------GGAA---GAGAGAGACCGCGTCCCTTGAAGTCGAAAGAGATTCGGTTGCGTTCGCTCGTGCATCGC-AATACCGGAGGCCAAAA--TCGTTTTCGTCCTCT--GGTTTCTTT-GCAGGAGGCT
>JDR209_
CATTACCGTTGC-ATACAACAACAACAAAAAAA--TCCCTCT--GCGAGGAGGGAA-GATACACTGTGAACCTTAACA-------ACCATTAGGGGTAGAT-GCGCCGGCTTGCATCTTTAAATGGAAG----GAGGGCGACGACGGTCGCAGGACTTCTCC-GGCTCGCTGCCG---A-AGA---GT--CG-CAGCGGTTCTCGAGCCA---CTTGCTGCTCT-GGGTTGGCCAGACGC-------GGTCCTGCGCCG---------------------------------------------------------------------------------------CGTGGACGGGCCT-TCCTGCCCCGTTTGTGTTTTT-CT----TTAC----ACACGTTATCGT--CTCGACTG-AA-----ACTTT---------------------------TGCG-AGGAAA-G--AAAA---AC-GAAGACAACTTTTAACGGTGGATCTCTTGGCTCGTGCATCGATGAAGAACGCAGCCAGGTGCGATAAGTAGTGTGAATTGCAGAATTCAGTGAATCATCGAATCTTTGAACGCAAATGGCGCTCTTGGGTTCTCCCAGGAGCATGTCTGTCTGAGTGTCGGTATCC-AAC--TCATCGCGCGCCACC-GTCGTCC------------------------------------------------------------GGTGGGTCTGTGCGGCGTTGAGGGCATCTCGGTCCCC-----------CCCCCCTTCCTTC----------------AGAA---GAGAGAGACCGCGTCCCTTGAAGTCGAAAGAGATTCGGTTGCGTTCGCTCGTGCATCGC-AATACCGGAGGCCAAAA--TCGTTTTCGTCCTCT--GGTTTCTTT-GCAGGAGGCT
>MAL085ITS_
CATTACCGTTGC-ATACAACAACAACAAAAAAA--TCCCTCT--GCGAGGAGGGAA-GATACACTGTGAACCTTAACA-------ACCATTAGGGGTAGAT-GCGCCGGCTTGCATCTTTAAATGGAAG----GAGGGCGACGACGGTCGCAGGACTTCTCC-GGCTCGCTGCCG---A-AGA---GT--CG-CAGCGGTTCTCGAGCCA---CTTGCTGCTCT-GGGTTGGCCAGACGC-------GGTCCTGCGCCG---------------------------------------------------------------------------------------CGTGGACGGGCCT-TCCTGCCCCGTTTGTGTTTTT-CT----TTAC----ACACGTTATCGT--CTCGACTG-AA-----ACTTT---------------------------TGCG-AGGAAA-G--AAAA---AC-GAAGACAACTTTTAACGGTGGATCTCTTGGCTCGTGCATCGATGAAGAACGCAGCCAGGTGCGATAAGTAGTGTGAATTGCAGAATTCAGTGAATCATCGAATCTTTGAACGCAAATGGCGCTCTTGGGTTCTCCCAGGAGCATGTCTGTCTGAGTGTCGGTATCC-AAC--TCATCGCGCGCCACC-GTCGTCC------------------------------------------------------------GGTGGGTCTGTGCGGCGTTGAGGGCATCTCGGTCCCC-----------CCCC--TTCCTTC----------------AGAA---GAGAGAGACCGCGTCCCTTGAAGTCGAAAGAGATTCGGTTGCGTTCGCTCGTGCATCGC-AATACCGGAGGCCAAAA--TCGTTTTCGTCCTCT--GGTTTCTTT-GCAGGAGGCT
>MAL084_
CATTACCGTTGC-ATACAACAACAACAAAAAAA--TCCCTCT--GCGAGGAGGGAA-GATACACTGTGAACCTTAACA-------ACCATTAGGGGTAGAT-GCGCCGGCTTGCATCTTTAAATGGAAG----GAGGGCGACGACGGTCGCAGGACTTCTCC-GGCTCGCTGCCG---A-AGA---GT--CG-CAGCGGTTCTCGAGCCA---CTTGCTGCTCT-GGGTTGGCCAGACGC-------GGTCCTGCGCCG---------------------------------------------------------------------------------------CGTGGACGGGCCT-TCCTGCCCCGTTTGTGTTTTT-CT----TTAC----ACACGTTATCGT--CTCGACTG-AA-----ACTTT---------------------------TGCG-AGGAAA-G--AAAA---AC-GAAGACAACTTTTAACGGTGGATCTCTTGGCTCGTGCATCGATGAAGAACGCAGCCAGGTGCGATAAGTAGTGTGAATTGCAGAATTCAGTGAATCATCGAATCTTTGAACGCAAATGGCGCTCTTGGGTTCTCCCAGGAGCATGTCTGTCTGAGTGTCGGTATCC-AAC--TCATCGCGCGCCACC-GTCGTCC------------------------------------------------------------GGTGGGTCTGTGCGGCGTTGAGGGCATCTCGGTCCCC-----------CCCC--TTCCTTC----------------AGAA---GAGAGAGACCGCGTCCCTTGAAGTCGAAAGAGATTCGGTTGCGTTCGCTCGTGCATCGC-AATACCGGAGGCCAAAA--TCGTTTTCGTCCTCT--GGTTTCTTT-GCAGGAGGCT
>PALAU2_
CATTACCGTTGC-ATACAACAACAACAAAAAAA--TCCCTCT--GCGAGGAGGGAA-GATACACTGTGAACCTTAACA-------ACCATTAGGGGTAGAT-GCGCCGGCTTGCATCTTTAAATGGAAG----GAGGGCGACGACGGTCGCAGGACTTCTCC-GGCTCGCTGCCG---A-AGA---GT--CG-CAGCGGTTCTCGAGCCA---CTTGCTGCTCT-GGGTTGGCCAGACGC-------GGTCCTGCGCCG---------------------------------------------------------------------------------------CGTGGACGGGCCT-TCCTGCCCCGTTTGTGTTTTT-CT----TTAC----ACACGTTATCGT--CTCGACTG-AA-----ACTTT---------------------------TGCG-AGGAAA-G--AAAA---AC-GAAGACAACTTTTAACGGTGGATCTCTTGGCTCGTGCATCGATGAAGAACGCAGCCAGGTGCGATAAGTAGTGTGAATTGCAGAATTCAGTGAATCATCGAATCTTTGAACGCAAATGGCGCTCTTGGGTTCTCCCAGGAGCATGTCTGTCTGAGTGTCGGTATCC-AAC--TCATCGCGCGCCACC-GTCGTCC------------------------------------------------------------GGTGGGTCTGTGCGGCGTTGAGGGCATCTCGGTCCCC-----------CCCCC-TTCCTTC----------------AGAA---GAGAGAGACCGCGTCCCTTGAAGTCGAAAGAGATTCGGTTGCGTTCGCTCGTGCATCGC-AATACCGGAGGCCAAAA--TCGTTTTCGTCCTCT--GGTTTCTTT-GCAGGAGGCT
>TF102_2_
CATTAC-GTTGC-ATACAACAACAACAAAAAAA--TCCCTCT--GCGAGGAGGGAA-GATACACTGTGAACCTTAACA-------ACCATTAGGGGTAGAT-GCGCCGGCTTGCATCTTTAAATGGAAG----GAGGGCGACGACGGTCGCAGGACTTCTCC-GGCTCGCTGCCG---A-AGA---GT--CG-CAGCGGTTCTCGAGCCA---CTTGCTGCTCT-GGGTTGGCCAGACGC-------GGTCCTGCGCCG---------------------------------------------------------------------------------------CGTGGACGGGCCT-TCCTGCCCCGTTTGTGTTTTT-CT----TTAC----ACACGTTATCGT--CTCGACTG-AA-----ACTTT---------------------------TGCG-AGGAAA-G--AAAA---AC-GAAGACAACTTTTAACGGTGGATCTCTTGGCTCGTGCATCGATGAAGAACGCAGCCAGGTGCGATAAGTAGTGTGAATTGCAGAATTCAGTGAATCATCGAATCTTTGAACGCAAATGGCGCTCTTGGGTTCTCCCAGGAGCATGTCTGTCTGAGTGTCGGTATCC-AAC--TCATCGCGCGCCACC-GTCGTCC------------------------------------------------------------GGTGGGTCTGTGCGGCGTTGAGGGCATCTCGGTCCCC-----------CCCCC-TTCCTTC----------------AGAA---GAGAGAGACCGCGTCCCTTGAAGTCGAAAGAGATTCGGTTGCGTTCGCTCGTGCATCGC-AATACCGGAGGCCAAAA--TCGTTTTCGTCCTCT--GGTTTCTTT-GCAGGAGGCT
>TF103_2_
CATTACCGTTGC-ATACAACAACAACAAAAAAA--TCCCTCT--GCGAGGAGGGAA-GATACACTGTGAACCTTAACA-------ACCATTAGGGGTAGAT-GCGCCGGCTTGCATCTTTAAATGGAAG----GAGGGCGACGACGGTCGCAGGACTTCTCC-GGCTCGCTGCCG---A-AGA---GT--CG-CAGCGGTTCTCGAGCCA---CTTGCTGCTCT-GGGTTGGCCAGACGC-------GGTCCTGCGCCG---------------------------------------------------------------------------------------CGTGGACGGGCCT-TCCTGCCCCGTTTGTGTTTTT-CT----TTAC----ACACGTTATCGT--CTCGACTG-AA-----ACTTT---------------------------TGCG-AGGAAA-G--AAAA---AC-GAAGACAACTTTTAACGGTGGATCTCTTGGCTCGTGCATCGATGAAGAACGCAGCCAGGTGCGATAAGTAGTGTGAATTGCAGAATTCAGTGAATCATCGAATCTTTGAACGCAAATGGCGCTCTTGGGTTCTCCCAGGAGCATGTCTGTCTGAGTGTCGGTATCC-AAC--TCATCGCGCGCCACC-GTCGTCC------------------------------------------------------------GGTGGGTCTGTGCGGCGTTGAGGGCATCTCGGTCCCC-----------CCCCC-TTCCTTC----------------AGAA---GAGAGAGACCGCGTCCCTTGAAGTCGAAAGAGATTCGGTTGCGTTCGCTCGTGCATCGC-AATACCGGAGGCCAAAA--TCGTTTTCGTCCTCT--GGTTTCTTT-GCAGGAGGCT
>EU418266_
CATTACCGTTGTCATACATA-CCAACAACC-TTG--CGC-GTT-GTTA--------GTCTACACTGTGAACCTTACCA--AC---CTT-TAAGGGGTAGCT---TG---------TCTTTAAATGGAAG---------------------TAG--TGTCTC------GAGTG----AGTGAG--------TGT------GTGCCT-------------GGAGTTTG-A----C--GTCGC-----TTC---------------------------------------------AAGCACTACCCATTC--------------------------------------ATTACTCGCTGC--TCCGGCCCCGTTTGTTTTTTCCAT----TCTC---TACACGTT---TT-----GACTG-AA-----ATTGTG-------------------------------AGGAAAAG-GAAAA----C-GGAGACAACTTTTAACGGTGGATCTCTTGGCTCGTGCATCGATGAAGAACGCAGCCAGGTGCGATAAGTAGTGTGAATTGCAGAATTCAGTGAATCATCGAATCTTTGAACGCAAATGGCGCTCTTGGGTTCTCCCAGGAGCATGTCTGTCTGAGTGTCGGTTTCC--AA--CCATCGCGCGCCGCC-GTCGCTC---------GCT------TC----GTG-----TAGCGAAGAAGC--TTGGGTGTACT--AGGTGGGTCTGTGCGGCGTTGA-GGTGTCTCGCTCCCC-------------TTT----------------------------G-TGGAAAGGAGCGAGTCCCTTGAAGTTGAGTGAGACTCGGTTGTGCAGATTC-TGCTTTGC-AATACCGGAGGCCAAAA--TGATTT-CGTCCTCTT-GGGTGCTTT---GTGGGTCT
>EU418289_
CATTACCGATGTCATACATG-CCAACAACC-GTGGGTGTTGTT------------TGTCTACACTGTGAACGTTACCG--AA---CTTTTTAGGGGTAGCT---TGC---------CTTTAAATGGAAG---------------------CAG--TG-------------------AG-CAG--------------------------------------------------------------------------------------------------------------------------------------------------ATCTT-------------TCTACTCGC-TCT-TCCGGCCCCG-TTTTTTTTTTCCAG---TCTC---TACACCT--------GTCGACTG-AT-----ATCGTGCGT----CG--ATTGGAC----GCGTAGTT-AAGAAAAG-GAAAA---------GACAACTTTTAACGGTGGATCTCTTGGCTCGTGCATCGATGAAGAACGCAGCCAGGTGCGATAAGTAGTGTGAATTGCAGAATTCAGTGAATCATCGAATCTTTGAACGCAAATGGCGCTCTTGGGTTCTCCCAGGAGCATGTCTGTCTGAGTGTCGGTTTCC--AA--CTATCGCACGTCGCCGGTCGCCT---------GCT----CTTTTGAAGCTAG-------------------GCGTACG----AGGCGGGTCCGTGCGGCGTTGA-GGTGTCTCGCTGCCC-----------CTCCTGTG---------------------A-AAGAAGTGAGTGAGCGAGTCCCTCGAAATGGAGCGAGACTCGGTCACGCAGAAT-GTACTGTTC-GAAACCGGAGGCCTAAA--TGAATT-CGTCCTCTC-GGGTGTTCT--CGTACGTCC
>EU418312__
CATTACCGATGCCATACATG-CCAACAACC-GTGGTTGTTGTT------------TGTCTACACTGTGAACGTTACCG--AA---CTTTTTAGGGGTAGCT---TGC---------CTTTAAATGGAAG---------------------CAG--TT-------------------AG-CAG--------------------------------------------------------------------------------------------------------------------------------------------------ATCTT-------------TCTACTCGC-TCT-TCCGGCCCCGTTTTTTTTTTTCCAG---TCTC---TACACCT--------GTCGACTG-AT-----ATCGTGCGT----CG--ATTGGAC----GCGTAGTA-AAGAAAAG-GAAAA---------GACAACTTTTAACGGTGGATCTCTTGGCTCGTGCATCGATGAAGAACGCAGCCAGGTGCGATAAGTAGTGTGAATTGCAGAATTCAGTGAATCATCGAATCTTTGAACGCAAATGGCGCTCTTGGGTTCTCCCAGGAGCATGTCTGTCTGAGTGTCGGTTTCC--AA--CTATCGCACGTCGCCGGTCGCCT---------GCT----CTTTTGAAGCTAG-------------------GCGTACG----AGGCGGGTCCGTGCGGCGTTGA-GGTGTCTCGCTGCCC-----------CTCGTATG---------------------A-AAGAGGTGAG-GAGCGAGTCCCTCGAAATGGAGAGAGACTCGGTCACGCAGAAT-GTACTGTTC-GATACCGGAGGCCTAAA--TGAATT-CGTCCTCTC-GGGTGTTCT--CGTACGTCC
>KR092680_
CATTACCGTTGCCATACAA------------GT---TGT-TCT-------CGGA-CGACTACACTGTGAACCTTACCG--AC---CGTCTTAGGGGTAGAC---TTCGG------TCTTTAAATGGAAG----------------------TGG----------------------------------------------------------------------------------------------------------------------------------------------CAC----TG-CC--------------------------------------TGCAGTC--TTCT-TCCGGCCCCGTTTGTGTTTTTTCT---CTTAC---TACACCTTT---------GACTG-AA-----AAAAAACGT--------------------------G-AGGAAAAG-GAAAA-------AAGACAACTTTTAACGGTGGATCTCTTGGCTCGTGCATCGATGAAGAACGCAGCCAGGTGCGATAAGTAGTGTGAATTGCAGAATTCAGTGAATCATCGAATCTTTGAACGCAAATGGCGCTCTTGGGTTCTCCCAGGAGCATGTCTGTCTGAGTGTCGGTTTCC-AAA--CCATCGCGCGCCGCC-GTCG-CC----------CT-CCACT----------C----GTGGC----------GGGTCCGTT--CGGCGGGTCTGTGCGGCGTTGA-GGCGTCTCGGTCCCA---------------CCTTC-TCC-----------GAGAAGGAAAAGGAAAGGGAGCGAGTCTCTCGAAACACAGCGAGACTCGGTTGCGCAGATT-GTACTTCGC-AATCCCGGAGGCCAAAA--TCTTGT-AGTCCTCCC-GGGTGCTCG---GTAGAACT
>EU591575__
CATTACCGTTGCCATACAA------------GT---TGT-TCG-------TTGA-CAACTACACTGTGAACCTTACCA--AC---CATCTTAGGGGTAGAC---TTTGG------TCTTTAAATGGAAG----------------------------TCT-----------GTGCTAGAGAACAAGGAGACAC-TCGTTCGACTCGTTGC-----------------------------------------ATCCTTG-----CCGATCAACGAGCCGC-TGGC---GTGAATCCTCAC----TGT---GGAC---------------------------------TGCAGTC--T----TCCGGCCCCGTTTGTTTTTT--------CTAC---TACACATTCAATT-CTTTGACTG-AA-----ACTGTGTGT----TTTTACAAAAC----GCACTGTG-AGGAAAGA-GAAAA-------AAGACAACTTTTAACGGTGGATCTCTTGGCTCGTGCATCGATGAAGAACGCAGCCAGGTGCGATAAGTAGTGTGAATTGCAGAATTCAGTGAATCATCGAATCTTTGAACGCAAATGGCGCTCTTGGGTTCTCCCAGGAGCATGTCTGTCTGAGTGTCGGTTTCC-AAA--CTATCGTGCGCCGCC-ATTG-CC----------CT-CCACT----------C----GTGGC----------GGGTCCGTT--TGGCGGGTCTGTGCGGCGTTGA-GGTGTCTCGGTCCTA---------------CTTTCTTG------------TC-----AAAAGGAAAAGGAGCGAGTCCTTCGAAACGGAGTGAGACTCGGTTGTGCAGATT-GTACTTTGC-AATCCGGGAGGCCAAAG--TCTTGT-AGTCCTCCT-AGGTGCTTA---GTAGAACT
>KR092644_
CATTACCGTTGCCATACAA------------GT---TGT-TCT-------TGGA-CAACTACACTGTGAACCTTACCG--ACCTTCTTCTTAGGGGTAGAC---TGCGG------TCTTTAAATGGAAG-------------------------------------------------------------------------------------------------------------------------------------------------------------------------------------------------------------------------TGC--TC--TTCT-TCCGGCCCCGTTTGTTTTGTTTTT----TTAC---TACACGTTCAATTATTGTGACTGAAA-----AATGTGCGC--GTCTTTACGGAAC----GCACTGCG-AGGAAAAG--AAAA------GAAGACAACTTTTAACGGTGGATCTCTTGGCTCGTGCATCGATGAAGAACGCAGCCAGGTGCGATAAGTAGTGTGAATTGCAGAATTCAGTGAATCATCGAATCTTTGAACGCAAATGGCGCTCTTGGGTTCTCCCAGGAGCATGTCTGTCTGAGTGTCGGTTTCC-AAA--CCATCGCGCGCCGCC-GTCGCCC-----------TGCCACT----------G----GTGGC----------GGGTTCGTT--CGGAGGGTCTGTGCGGCGTTGA-GGTGTCTCGGTCCTA-----------CTCTCTCTCCTTATTTTTTAAGGAAGGAAGGAAGGGAGGAGGGAGCGAGTCCTTCGAAATGGAGCGAGACTCGGTTGCGCAGAT-CGCACTTCGC-AATACCGGAGGCCAAAA--TCTTTT-AGTCCTCCC-GGGTGCCGG---GTGCGCCT
>KR092645_
CATTACCGTTGCCATACAA------------GT---TGT-TCT-------TCGA-CAACTACACTGTGAACCTTACCG--AC---CTTCTTAGGGGTAGAC---TGCGG------TCTTTAAATGGAAG-------------------------------------------------------------------------------------------------------------------------------------------------------------------------------------------------------------------------TGC-------TCT-TCCGGCCCCGTTTGTT------TT----TTAC---TACACGTTCAATTC-TGTGACTG-AA-----AATGTGCGC--GTCTTTACAGAAC----GCACTGCG-AGGAAAAG--AAAA------GAAGACAACTTTTAACGGTGGATCTCTTGGCTCGTGCATCGATGAAGAACGCAGCCAGGTGCGATAAGTAGTGTGAATTGCAGAATTCAGTGAATCATCGAATCTTTGAACGCAAATGGCGCTCTTGGGTTCTCCCAGGAGCATGTCTGTCTGAGTGTCGGTTTCC-AAA--CCATCGCGCGCCACC-GTCGCCC-----------TGCCACT----------C----GTGGC----------GGGTTCGTT--GGGAGGGTCTGTGCGGCGTTGA-GGTGTCTCGGTCCTA-----------CTCTCTCT--TTATTTTT---------AAGGAAGGGAGGAGGGAGCGAGTCCTTCGAAATGGAGCGAGACTCGGTTGCGCAGAT-CGCACTTCGC-AATACCGGAGGCCAAAA--TCTTTT-AGTCCTCCC-GGGTGCTGG---GTGCGGCT
>GQ464884_
CATTACCGTTGCCATACAA------------GT---TGT-TCT-------TGGA-CAACTACACTGTGAACCTTACCG--ACCTTCTTCTTAGGGGTAGAC---TGCGG------TCTTTAAATGGAAG-------------------------------------------------------------------------------------------------------------------------------------------------------------------------------------------------------------------------TGC--TC--TTCT-TCCGGCCCCGTTTGTT---TTTTT----TTAC---TACACGTTCAATTATTGTGACTGAAA-----AATGTGCGC--GTCTTTACGGAAC----GCACTGCG-AGGAAAAG--AAAA------GAAGACAACTTTTAACGGTGGATCTCTTGGCTCGTGCATCGATGAAGAACGCAGCCAGGTGCGATAAGTAGTGTGAATTGCAGAATTCAGTGAATCATCGAATCTTTGAACGCAAATGGCGCTCTTGGGTTCTCCCAGGAGCATGTCTGTCTGAGTGTCGGTTTCC-AAA--CCATCGCGCGCCGCC-GTCGCCC-----------TGCCACT----------G----GTGGC----------GGGTTCGTT--CGGAGGGTCTGTGCGGCGTTGA-GGTGTCTCGGTCCTA-----------CTCTCTCTCCTTATTTTTTAAGGAAGGAAGGAAGGGAGGAGGGAGCGAGTCCTTCGAAATGGAGCGAGACTCGGTTGCGCAGAT-CGCACTTCGC-AATACCGGAGGCCAAAA--TCTTTT-AGTCCTCCC-GGGTGCCGG---GTGCGCCT
>EU591576_
CATTACCGTTGCCGTACAA------------GT---TGT-TAT-------TCGA-CAACTACACTGTGAACCTTACCA--AT---CGTCTAAGGGGTAGAC---TTCGG------TCTTTAAATGGAAG------------------------------------------------------------------------------------------------------------------------------TGG--------------------------------------CAC----TG-TCTGC-----------------------------------AGCAGTC--TTCT-TCCGGCCCCGTTTGTGTTTTTTTTTTCCTTAC---TACACGTTC---------GACTG-AA-----ATTGTGCGT---TTTTTACCGAAC----GCACTGCG-AGGAAAAG--AAAA------TAAGACAACTTTTAACGGTGGATCTCTTGGCTCGTGCATCGATGAAGAACGCAGCCAGGTGCGATAAGTAGTGTGAATTGCAGAATTCAGTGAATCATCGAATCTTTGAACGCAAATGGCGCTCTTGGGTTCTCCCAGGAGCATGTCTGTCTGAGTGTCGGTTTCCAAAA--CCATCGCGCGCCGCC-GTAGCCC----------CT-CCACT----------CGTCGGTGGC----------GGGTCCGTT--CGGCGGGTCGGTGCGGCGTTGA-GGTGTCTCGGTCCCA---------------CCTTC-TCC-----------GAGGAG-AAG-GAAAAGGGAACGAGTCCTTCCAAACACAGCGAGACTCGGTTGCGCAGATT-GTACTTCGC-AATCCCGGAGGCCAAAA--TCTTGT-AGTCCTCCC-GGGTGACGG---GTAGAACT
>EU418306_
CATTACCGTTACCATACAA------------GT---TGT-TAT-------TTGA-CAACTACACTGTGAACCTTAGCA--AC---CTTCTTAGGGGTAGAC---TTTGG------TCTTTAAATGGAAG------------------------------------------------------------------------------------------------------------------------------TGA--------------------------------------CAC----TG-CC--------------------------------------TGCAGTC--TTCTCTCTGGCCCCGTTTGTGTTTTATTT----TTGC---TACACGTTCAATT-CTTTGACTG-AA-----AATATGTGC--GTTTTTAGCGAAC----GTACCGCG-AGG-AAAG--AAAAA------AAGACAACTTTTAACGGTGGATCTCTTGGCTCGTGCATCGATGAAGAACGCAGCCAGGTGCGATAAGTAGTGTGAATTGCAGAATTCAGTGAATCATCGAATCTTTGAACGCAAATGGCGCTCTTGGGTTCTCCCAGGAGCATGTCTGTCTGAGTGTCGGTTTCC-AAA--CCATCGTGCGCCGCC-GTCG-CC----------CT-CCACT----------G----GTGGC----------GGGTACATT--CGGCGGGTCTGTGCGGCGTTGA-GGTGTCTCAGTCGCA---------------CCTTC-TCC-----------TCGGAG-AAG-GAAAAAG-AGTGAGTCCTTCGAAATGCAGCGAGACTCGGTTGCGCAGAT-CGTACTTCGC-AATCCCGGAGGCCAAAA--TCTTGT-CGTCCT-CC-GGGTGCTCG---GTACAACT
>EU418332_
CATTACCGTTGCCATACAAACGC--------GTG-TCGC-----------------GT-TACACTGTGAACCTTACCA--A----CTTGTTAGGGGTAGAG--TTCCC-------TCTTTAAATGGAAG---------------------------------------------------------------------------------------------GTGG-------------------TCGCTGCT-CGCCGC------GTTG-----------TT-GTT---AA-CG--------TC----------------------GTGC---------------GAACAGCA-GCCT-TCCGGCCCCGTTTTGTCTTT--------TTACATATACACTTCAAATT--GTGGACTG-AG-----ACTATGTG--------------------AGTTAGTG-AGG-------AAAA-------AAGACAACTTTTAACGGTGGATCTCTTGGCTCGTGCATCGATGAAGAACGCAGCCAGGTGCGATAAGTAGTGTGAATTGCAGAATTCAGTGAATCATCGAATCTTTGAACGCAAATGGCGCTCTTGGGTTCTCCCAGGAGCATGTCTGTCTGAGTGTCGGTTTCC-AAA--CCATCGTGCGCCGCC-GTCGCCC---------TCT----CTTCGAGGGAGGGAGGGAG-GGA---------GGCTCCGTT--CGGCGGGTCTGTGCGGCATTGA-GGCGTCTCGGTCCAA-----------CTCTGCTTCTG------------AGCGAAG-AAG-AGCGAAGGACCGCGTCCCTTGAAGTGTAGAGAGACTCGGTTGCGCAGGTCTTTACTTGAC-AATACCGGAGGCCAAAA--TCGTTT-CGTCCTCTC-GGCTGTCCTAGAGTAGAGTT
>EU333802_
CATTACCGTTGCCATACAAAAGA--------GTG-TCGC-----------------GT-TACACTGTGAACCTTATCA--A----CTTGTTAGGGGTAGAG--TTCCC-------TCTTTAAATGGAAG---------------------------------------------------------------------------------------------GTGG-------------------TCGCTG-TTCGCCGC------GTTG-----------TT-GTT---AA-CG--------TT----------------------GTGC---------------GGACAGTA-GCCT-TCCGGCCCCGTTTTGTCTTT--------TTACATATACACTTCAAATT--GTGGACTG-AG-----ACTATGTG--------------------AGTTAGTG-AGG-------AAAA-------AAGACAACTTTTAACGGTGGATCTCTTGGCTCGTGCATCGATGAAGAACGCAGCCAGGTGCGATAAGTAGTGTGAATTGCAGAATTCAGTGAATCATCGAATCTTTGAACGCAAATGGCGCTCTTGGGTTCTCCCAGGAGCATGTCTGTCTGAGTGTCGGTTTCC-AAA--CCATCGTGCGCTGCC-GTCGCCC---------TCT----CTTC------------TAG-GGA---------GGCTCCGTT--CGGCGGGTCTGTACGGCGTTGA-GGCGTCTCGGTCCAA-----------CTCTGCTTCTG---------------TAAG-AAG-AGCGAAGGACCGCGTCCCTTGAAATGTAGCGAGACTCGGTTGCGCAGGTCTTTACTTGAC-AATACCGGAGGCCAAAA--TCGTTT-CGTCCTCTC-GGCTGTCCT---GTAGAGTT
>EU591564_
CATTACCGTTACTATACAA------------GTG-TCGTCCAC-------------GACTACACTGTGAACCTTACCC--AC---CTTCTTAGGGGTAGATCCTTGCGG------TCTTTAAATGGAAGG---TATTGCTCGCTCTGT-CC-----TT--CC-----TTTTTGGGGGGAAATGCAGAT-ACGC-TTCTCTGGCTCGATGTT-TGTCTGTTGTGCG-AA-----GAGACATTCTGGTTGGTGGCTCTTTGGACTTCGGGCACTCAGCGACAAGGGGTTGCGAATC-TCATCTCCTTTCCCGAATGGAT--------CG--GCTTT------------GGCGGACGTGTCT-TCCGGCCCCGTTTG-TTT----------TTAC---TACACTTT-------GTGGACTG-AA-----AAC-TGTGCGTGTGTTGATCACAC----CCACTGCG-AGG-AAA---AAAA-------AAGACAACTTTTAACGGTGGATCTCTTGGCTCGTGCATCGATGAAGAACGCAGCCAGGTGCGATAAGTAGTGTGAATTGCAGAATTCAGTGAATCATCGAATCTTTGAACGCAAATGGCGCTCTTGGGTTCTCCCAGGAGCATGTCTGTCTGAGTGTCGGTTTCC-AAA--CTAACGCGCGCCGCC--------------------------------------------------------------GTT--CGGCGGGTCTGTGCGGTATTGA-GGCGTCTCGGTCCCA-------------TTAC-----------------------------TG---AGGACCGCGTCCCTTGAAGTGTAGCGAGACTCGGTTGCGCAGATTC-TACTTCGC-AATACCGGAGGCCAAAA--TCATTT-CGTCCTCTC-GGCTGCCCT---GTAGATCT
>GQ464881_
CATTACCGTTACCATACAA------------GTG-TCACCCC---TTTGGTGGT-GGACTACACTGTGAACCTTACCC--AAAT-ATTGTTAGGGGTAGACCGTTGTGT------TCTTTAAATGGAAGTACCTACCGTCCACCC-----AAGGAGCGAGCCGTAC--TTCGTK--AACG----AGAT-ACGC-TTCTCTTGGTCACTGTTATGCCTGTTGCGTTTGT----C-AGTCATTGTGGTTGGTGGCTGTTGATGC-TCTGGCAATCAGCGACAAGACGTTGCGAATC-TG------TCT--CGGAC------------CGGTGCTTCGGCGGGAGGGCGGGCGGAC--ATCT-TCCGGCCCCGTTTG-TTT----------TTAC---TACACGTTCYATT--CTCGACTG-AA-----ACTGTGTGCGCGTGTCGACGACAC----CCACCGCG-AGG-AAA---AAAA-------AAGACAACTTTTAACGGTGGATCTCTTGGCTCGTGCATCGATGAAGAACGCAGCCAGGTGCGATAAGTAGTGTGAATTGCAGAATTCAGTGAATCATCGAATCTTTGAACGCAAATGGCGCTCTTGGGTTCTCCCAGGAGCATGTCTGTCTGAGTGTCGGTTTCC-AAA--GCATCGCGCGCCGCC-ATCTCCC-----------T------------------------GC----------GGGT--GTT--TGGCGGGTCTGTGCGGCATTGA-GGCGTCTCGGTCCAA------------ATTA--------------------------AAA-AAAGGAGG-CCGCGTCCCTTGAAATCTAGCGAGACTCGGTTGCGCAGGTT-GTACTTGGC-AATACCGGAGGCCAAAA-GTAATTT-CGTCCTCTC-GGCTGCCCC---GTAGAACC
>EU591570_
CATTACCGTTACCATACAA------------GTG-TCGCCCT---TT--GTGGT-GGACTACACTGTGAACCTTACCACTA----ATTGTTAGGGGTAGACCGTTGTGG------TCTTTAAATGGAAG----TACCGTCCAATAGAG-CC----TTTG-C-------TTCGTG--AAGG----AGAT-ACGC-TTCTCTTGCTCGATGTTCCGTCTGCAGCGTG-AA-----GAGACATTGTGGTTGGTGGCTCTTGATAC-TCGGGCATTCAGCGACGAGGTGTTGCGAATC-TC------TGT--CGGAC------------CGGTGCTTC------------AGTGGAC--TGCT-TCCGGCCCCGTTTGTTTT----------TTAC---TACACCTTCCATT--CTCGACTG-AA-----ACTGTGTGC--GTGTCCACGACAC----CCACTGCG-AGG-AAA---AAAA-------AAGACAACTTTTAACGGTGGATCTCTTGGCTCGTGCATCGATGAAGAACGCAGCCAGGTGCGATAAGTAGTGTGAATTGCAGAATTCAGTGAATCATCGAATCTTTGAACGCAAATGGCGCTCTTGGGTTCTCCCAGGAGCATGTCTGTCTGAGTGTCGGTTTCC-AAA--CCATCGCGCGCCGCC-TTCTCCC-----------T------------------------GC----------GGGT--GTT--TGGCGGGTCTGTGCGGCATTGA-GGCGTCTCGGTCCAA------------ATATC-------------------------A--------AGG-CCGCGTCCCTTGAAATCTAGCGAGACTCGGTTGCGCAGATT-GTACTTCGC-AATACCGGAGGCCAAAA-GTAATTT-CGTCCTCTC-GGTTGCCCT---GTAGAACT
>EU591574_
CATTACCGTTACCATACAA------------GTG--CGCCC----TT--GTGGT-GGACTACACTGTGAACCTTACCACTA----ATTGTTAGGGGTAGACCGTTGTGG------TCTTTAAATGGAAG----TACCGTACGATCGAGGCCCCCGTCGGTCGGGGTTGTTCGTG--GACG----AG-GCACGC-TTCTCTTGCTTGATGTTTTGTCTGCTGCGTG-AA-----GAGACACTGTGGTTGGTGGCTCTTGATAC-TCTGACAATCAGCGACAAGGCGTTGCGAATC-TC------TCT--CGGACGGTCCGACCCGACGGTGC-TC------------GACGGAC--GGCT-TCCGGCCCCGTTTG-TTT----------TTAC---TACACCTTCCATT--GTCGACTG-AA-----ACTGTGTGCGTGTGTCTACGACACCCAGCCACTGCG-AGGAAAA---AAAA-------AAGACAACTTTTAACGGTGGATCTCTTGGCTCGTGCATCGATGAAGAACGCAGCCAGGTGCGATAAGTAGTGTGAATTGCAGAATTCAGTGAATCATCGAATCTTTGAACGCAAATGGCGCTCTTGGGTTCTCCCAGGAGCATGTCTGTCTGAGTGTCGGTTTCC-AAA--CCATCGCGCGCCGCC-GTCTCCC-----------T------------------------AC----------GGGT--GTT--CGGCGGGTCTGTGCGGAATTGA-GGTGTCTCGGCCCAA------------ACTG---------------------------------AAAGG-CCGCGTCCCTTGAAATGTAGTGAGACTCGGTTGCGCAGATT-GTACTTCGC-AATACCGGAGGCCAAAA-GTGATTT-CGTCCTCTCGGGCTGCCCT---GTAGAACT
>EU591545_
CATTACCGTTGG-ATACAA-------ATCTTTT--TCCCT------AACC-GGA-AAAATACACTGTGAACCTTACCG-------ACCTTTAGGGGTAGAT-CCGA-GA------TCTTTAAATGGAAG----------------------AGGT--TATC--GGC----TGC-----AGATTATAGGCAGAC-TACTG--GCGGCAAGCG-AC-----GCCC-CGG-----CC--TC---------GGTACCA-GCCG--------GAGCATAGCATTAAAGCCATTAAAGTC----TCCG-TTTC-CTGCACC------------------------------GGTAACACAC-CCT-TCCGGCCCCGTTTGTGTTTTT-------TTTC---TACACGTT-------TCTGACTG-AA-----ACTGCGTCT-------TACCGGAC----GCATTGCG-AGTAAAA-------------TAAGACAATTTTTAACGGTGGATCTCTTGGCTCGTGCATCGATGAAGAACGCAGCCAGGTGCGATAAGTAGTGTGAATTGCAGAATTCAGTGAATCATCGAATCTTTGAACGCAAATGGCGCTCTTGGGTTCTCCCAGGAGCATGTCTGTCTGAGTGTCGGTTTCC-AAA--CCATCGCGCGCCGCC-TGCGCCC---------CCT----AACT------------TA--GG----------GGTGTCGTC--GGGCGGGTCTGTGCGGCGTTGG-GGCGTCGCGG-CC----------------------------------------------AACACCAAAGGTCGCGTCCCTCGAAGTGCAGTGAGACTCGGTTGCGAAGATCCC-GCATCGCAAATACCGGAGGCCAAAA--TCATTTTCGTCCCCC--GG----------GTTTGGCT
>EU346888_
CATTATCGTTAATAT-CAA-ACAAA---GAGTTTTTCCCTCTA-GTTAGT-GGAAAAATTACACTGTGAACCTTACCA-------ACCGTTAGGGGTAGAT---T----------ACTTTAAATGGAAG---------CG-------TTAAAGGA-TTCTTCTGTACGAGCGAGCGAGAGAGACTAGTCACACCGTCTACGAGCGTCGTCCCTCCTGCGACCTTAGTA----CTAGTCGTCGTGTGTGGT----CGCCGC-------TTAGTCGGT-------CGC-GCTCGTC-TTCTCCTAT----CGCTCGT-----------------------GCAGT--TAGAAGTGAC-TCT-TCCGGCCCCGTTTGTGTTTGT-------TTTC---TACACGTTCTGTA----CGACTG-AA-----ACTGTGTGT----C--TACG--AC----GCACTGCG-AGGAAAA---AAAA--------AGACAACTTTTAACGGTGGATCTCTTGGCTCGTGCATCGATGAAGAACGCAGCCAGGTGCGATAAGTAGTGTGAATTGCAGAATTCAGTGAATCATCGAATCTTTGAACGCAAATGGCGCTCTTGGGTTCTCCCAGGAGCATGTCTGTCTGAGTGTCGGTTTCC-AAA--TCATCGTGCGCCGCC-G-CG--------------T---------------------------------------T-CGTTCGCGGCGGGACTGTGCGGCGTTGA-GGTGTCTCGGCACGT------------TTCGTTT----------------------------------G-CCGCGTCCCTCGAAATGCAGCGAGACTCGGTCGTGCAGATTC-TGCAGA-C-GATACCGGAGGCCAAAA-ATCTTTT-CGTCCTCTC-GGTCGTTTT--AGAGAAACT
>EU035621_
CATTACCGTTGCAGTACAAAACC------TTCTTTTCCC--TA-----GGAGGG-AAAATACACTGTGAACCTTACCA-------ACCGTTAGGGGTAGAT--CGA-GG------TCTTTAAATGGAAGT------GGCG--GATGCTC-C------TCTC-TGCAAAGAACGAG-TGAGAGA-------CTTCTCCGACTCGACTGCAAGCGATCGCGACCTTTGTA----CTAGTCGC-------GGT----CGTC---------TTAA--GGT-GTGGGTGTT-GC--G--G-TCTCTC-TCTT-CGC--------ACGC-AC------------GCAGG--TGGAACCAAC-TCT-TCCGGCCCCGTTTGTTTTTT--------CTAC---TACACATTCTGTC---GAGACTG-AA-----ACTGTGCGTTGG-C--GACG--ACTG--TCGCTGCGTAGGATAA-C-AAAAAA----TTAGACAACTTTTAACGGTGGATCTCTTGGCTCGTGCATCGATGAAGAACGCAGCCAGGTGCGATAAGTAGTGTGAATTGCAGAATTCAGTGAATCATCGAATCTTTGAACGCAAATGGCGCTCTTGGGTTCTCCCAGGAGCATGTCTGTCTGAGTGTCGGTTTAC-AAA--CCATCGTGCGCCGCC-GTTGCCCAGCCCCGCCCCTTCCACCCTCAGGGTGTGGTGTGTGGTGTGGTGGG--CGGTGTCTT--CGGCGGGTCTGTGCGGCGTTGA-GGCGTCTCGGCATGA-------------TGTTTTC-TT------------------------------G-CCGCGTCCCTTGAAGTGCAGTGAGACTCGGTCGTGCAGATTC-TGCA---C-CATACCGGAGGCCAAAA-ACGATTT-CGTCCTCTC-GGT-GCTCT---GCAGAACT
>GQ464896_
CATTACCGAT--CGTACAAGACCC---------------------TTT-GCGGTTTTGCTACACTGCGAACCTTACCA--A----ACTCTTAGGGGTAGAC---CTT-G------TCTTTAAATGGTG-----------------------------------------------------------------------------------------------------------------------------------------------------------------------------------------------------------------------------------CCTTCACCGGCCCCGTTTGCGTTTTTC-------------TACACTTG-------TTTGACTG-AC-----CGTGCGCGACGACGTTCA----AC------GTCTCG-CCGAGAAGCGAAAA------CGAGACAACTTTTAACGGTGGATCTCTTGGCTCGTGCATCGATGAAGAACGCAGCCAGGTGCGATAAGTAGTGTGAATTGCAGAATTCAGTGAATCATCGAATCTTTGAACGCAAATGGCGCTCTTGGGTTCTCCCAGGAGCATGTCTGTCTGAGTGTCGGTTTCC-AAAGTATATCGCACGCCGCT-GTTGCCC---------------AA--------------------------------CAACGGCACCAGTCGGGTCGGTGCGGGTTTGA-AGCGTCGTGGCC--C-----------CTGTCGCGTC--------------------------------GGCCGCGTCCTTCGAAATGCAGAGAGACTCGGTTGCACGGAAGTCCGCTTCGC-AACTCCAGAGGCCAAAATCTCTTT--CGTCCTCTC-GGTTGGTTGCGGCTCGTGCT
